# Supplementary material for: scInTime: A Computational Method Leveraging Single-Cell Trajectory and Gene Regulatory Networks to Identify Master Regulators of Cellular Differentiation
Source: Genes (Basel). 2022 Feb 18;13(2):371. doi: 10.3390/genes13020371 (PMC8872487; doi:10.3390/genes13020371)
Supplement: Supplementary file 1 [file genes-13-00371-s001.zip]

Archive with 3 entries (2 files):
- genes-1555620.supplementary/
- genes-1555620.supplementary/Figure S1.pdf
- genes-1555620.supplementary/Suppl_Tables.xlsx
