# Supplementary material for: scInTime: A Computational Method Leveraging Single-Cell Trajectory and Gene Regulatory Networks to Identify Master Regulators of Cellular Differentiation
Source: Genes (Basel). 2022 Feb 18;13(2):371. doi: 10.3390/genes13020371 (PMC8872487; doi:10.3390/genes13020371)
Supplement: Supplementary file 1 [file genes-13-00371-s001.zip › genes-1555620.supplementary/Suppl_Tables.xlsx]

## Sheet: Table S1
	pathway	pval	padj	log2err	ES	NES	size	leadingEdge
205	(2017) The divergent mitotic kinesin MKLP2 exhibits atypical structure and mechanochemistry.	3.17e-10	8.63e-08	0.814036	0.998228	1.88671	4	kif11;cdk1;plk1;ccnb1
151	(2015) Exposure to fluorescent light triggers down regulation of genes involved with mitotic progression in Xiphophorus skin.	1.41e-09	1.91e-07	0.788187	0.718481	2.05574	37	kpna2;cdc20;aspm;cenpf;cdk1;plk1;ccnb3;ccnb1;prc1a;kifc1;pif1;tacc3;cdca7a;aurka;hmmr;kif22;cenpe;ect2;depdc1a;kif23;kif14;cdca7b
152	(2015) High EGFR_1 Inside-Out Activated Inflammation-Induced Motility through SLC2A1-CCNB2-HMMR-KIF11-NUSAP1-PRC1-UBE2C.	6.33e-09	4.3e-07	0.761461	0.693039	1.98734	38	nusap1;ube2c;kif11;cdc20;cdk1;ccnb1;mki67;stmn4;top2a;prc1a;cdca8;stmn2b;stmn2a;mcm2;aurka;hmmr;melk;cenpe;stmn1a;stmn4l;cep55l;nme2b.1;ccnb2;rrm2;ccnd1;asf1ba;ppp1r14bb;plk3;stmn1b
181	(2016) Regeneration of Zebrafish CNS: Adult Neurogenesis.	5.81e-09	4.3e-07	0.761461	0.692059	1.98713	39	kif11;cdc20;plk1;ccnb1;mad2l1;kifc1;gap43;mcm6;pax2a;ttk;neurog1;fabp7a;sox21a;pax6a;ccni;irx3a;ccnb2;pax3a;sox19b;ascl1a;notch1a;sox19a;gdf11;ccnd1;myca;elavl3
269	(2020) Single cell sequencing of radial glia progeny reveals the diversity of newborn neurons in the adult zebrafish brain.	8.41e-09	4.58e-07	0.74774	0.709726	2.02359	35	tuba8l;mki67;calm1a;fabp7a;tuba2;atp1a1b;marcksb;mdka;tubb5;cd82a;slc1a2b;sox11a;ascl1a;notch1a;cxcl12a;tmsb;gfap;insm1a;neurod4;ccnd1;elavl3;snrpd1;gad2;cd99l2;insm1b;ppp1r14ba;traf4a;stmn1b;mcm7
66	(2011) SNOntology: Myriads of novel snoRNAs or just a mirage?	1.71e-08	7.74e-07	0.733762	0.98635	1.97642	5	nop10;nop58;nhp2;fbl;nop56
127	(2014) Genome wide expression profiling during spinal cord regeneration identifies comprehensive cellular responses in zebrafish.	3.19e-08	1.24e-06	0.719513	0.583348	1.76438	73	cdc20;plk1;ccnb1;mad2l1;kifc1;mcm2;lhx1a;mcm6;ttk;neurog1;hsp90aa1.2;sox21a;pax6a;ppp1r3b;atf3;ntn1a;ccni;jun;serpinh1b;irx3a;ccnb2;pax7a;dld;wnt7aa;sox19b;sox11a;ascl1a;notch1a;bmp5;mycn;gfap;gdf11;hsp90aa1.1;neurod4;ccnd1;myca;elavl3;dlb;ccne2;vim;traf4a;ncam1a;nrarpa;dhfr;ccna2;plxna4;tyms;her15.1;uhrf1;gsk3b;casp3a;shmt1;cebpd;her2;dixdc1a;ccne1;efnb3b
170	(2015) Using Ambystoma mexicanum (Mexican axolotl) embryos, chemical genetics, and microarray analysis to identify signaling pathways associated with tissue regeneration.	7.95e-07	2.7e-05	0.659444	0.63171	1.82672	42	kif11;plk1;ccnb3;ccnb1;mad2l1;top2a;aurka;mcm6;aurkb;kif22;cyp26b1;kif23;ccni;kif2c;egr1;smad7;notch1a;mycn;sesn1;crabp2a;ccne2;meis2a;rnd3a;gas6;cdkn1bb;spry2;ctnna2;gli3;mcm7;ccna2;fyna;smc2;pole2;mcm4
233	(2018) Simultaneous single-cell profiling of lineages and cell types in the vertebrate brain.	1.22e-06	3.68e-05	0.643552	0.812456	2.07044	14	mki67;top2a;npb;neurog1;fabp7a;prmt1;barhl2;phox2bb;tubb5;pax6b;ascl1a;gfap;insm1a
123	(2014) Broad integration of expression maps and co-expression networks compassing novel gene functions in the brain.	1.44e-06	3.93e-05	0.643552	0.910784	2.07276	8	lhx1a;lhx5;pax6a;lhx9;irx3a;pax7a;pax3a;wnt7aa
193	(2017) Development of zebrafish medulloblastoma-like PNET model by TALEN-mediated somatic gene inactivation.	1.75e-06	4.34e-05	0.643552	0.683574	1.89804	27	cdk1;plk1;ccnb1;elavl4;mcm2;aurka;nrarpb;dla;tcf7l1a;gli1;notch1a;ctnnb1;mycn;zic1;gfap;elavl3;tcf7l1b
10	(2008) Gene organization, evolution and expression of the microtubule-associated protein ASAP (MAP9).	2.32e-06	5.26e-05	0.627257	0.827664	2.08058	13	aspm;stmn4;tacc3;stmn2b;stmn2a;gapdhs;tmsb2;stmn1a;stmn4l;numa1;ran;tmsb
157	(2015) Molecular and cellular development of spinal cord locomotor circuitry.	2.62e-06	5.49e-05	0.627257	0.66504	1.85934	29	gap43;lhx1a;pax2a;lhx5;pax6a;lhx9;lbx1b;gsx1;pou3f1;irx3a;pax7a;dld;pax3a;dla;notch1a;foxp4;esrrga;prdm8;gad2;slc32a1;onecut1;lbx2;epha4a;bhlhe22;her12
176	(2016) G protein-coupled receptor GPR160 is associated with apoptosis and cell cycle arrest of prostate cancer cells.	3.13e-06	6.08e-05	0.627257	0.870569	2.08588	10	aspm;cenpf;ccnb1;cenpe;kif23;nek2;ccnb2;pik3r3b;cxcl12a
72	(2011) The long adventurous journey of rhombic lip cells in jawed vertebrates: a comparative developmental analysis.	6.52e-06	0.000104241	0.610527	0.892357	2.03082	8	pax2a;neurog1;pax6a;egr2b;atoh1a;ascl1a;olig4
97	(2012) Telomere length measurement can distinguish pathogenic from non-pathogenic variants in the shelterin component, TIN2.	6.41e-06	0.000104241	0.610527	0.991848	1.72866	3	nop10;dkc1;nhp2
235	(2018) Single-cell RNA-seq reveals dynamic transcriptome profiling in human early neural differentiation.	6.04e-06	0.000104241	0.610527	0.60035	1.74588	45	hmgb2a;aurka;pax2a;lhx5;aurkb;fabp7a;anln;pax6a;mafba;nr2f1a;irx3a;pax7a;pax3a;wnt7aa;egr1;tfap2a;tfap2b;zic2b;fgfr2;zic3;mycn;zic1;zic4;zic2a;smad1;yy1a;junba;raraa;gli3
57	(2011) Evolution of gene regulatory networks controlling body plan development.	7.51e-06	0.000113412	0.610527	0.929787	1.97717	6	otpb;otpa;pax2a;calm1a;pax6a;jun
12	(2008) Protein expression profiling during chick retinal maturation: a proteomics-based approach.	9.94e-06	0.000125622	0.593325	0.862837	2.01337	9	stmn4;sncb;stmn2b;stmn2a;eno1a;stmn1a;stmn4l;ckbb
21	(2009) In vivo inactivation of MASTL kinase results in thrombocytopenia.	1.2e-05	0.000125622	0.593325	0.997874	1.55448	2	plk1;ccnb1
61	(2011) Lhx2 and Lhx9 determine neuronal differentiation and compartition in the caudal forebrain by regulating Wnt signaling.	1.1e-05	0.000125622	0.593325	0.711022	1.90264	20	gap43;lhx1a;lhx5;neurog1;pax6a;id4;barhl2;lhx9;gsx1;dla;ascl1a;id2a;cth;tal1
94	(2012) Separated at birth? The functional and molecular divergence of OLIG1 and OLIG2.	1.11e-05	0.000125622	0.593325	0.804033	2.02118	13	neurog1;pax6a;id4;slc1a3a;smad7;tcf12;id2a;plp1a;gfap;id3;prdm8
160	(2015) Patterning, specification, and differentiation in the developing hypothalamus.	1.16e-05	0.000125622	0.593325	0.671986	1.85681	26	otpb;otpa;lhx1a;lhx5;rbfox1;foxb1a;pax6a;id4;lhx9;gsx1;irx3a;pax7a;wnt7aa;nhlh2;ascl1a;notch1a
161	(2015) Patterns of hypothalamic regionalization in amphibians and reptiles: common traits revealed by a genoarchitectonic approach.	9.88e-06	0.000125622	0.593325	0.913637	2.0198	7	otpb;otpa;lhx5;foxb1a;pax6a;lhx9;pax7a
241	(2019) A Cyclin A-Myb-MuvB-Aurora B network regulates the choice between mitotic cycles and polyploid endoreplication cycles.	1.2e-05	0.000125622	0.593325	0.997874	1.55448	2	cdk1;ccnb1
263	(2020) Conserved Genoarchitecture of the Basal Hypothalamus in Zebrafish Embryos.	9.88e-06	0.000125622	0.593325	0.913637	2.0198	7	otpb;otpa;lhx5;foxb1a;pax6a;lhx9;pax7a
30	(2010) B1 SOX coordinate cell specification with patterning and morphogenesis in the early zebrafish embryo.	1.54e-05	0.000144167	0.57561	0.673508	1.83882	24	mdkb;stmn2b;stmn2a;pax2a;neurog1;her3;pax6a;mafba;egr2b;actb2;sox19b;ascl1a;zic2b;zic1;sox19a
118	(2013) The zebrafish as a model for complex tissue regeneration.	1.52e-05	0.000144167	0.593325	0.772345	1.96823	14	ttk;neurog1;pax6a;igf2b;pax7a;pax3a;pax6b;ascl1a;notch1a;gfap;insm1a
168	(2015) Tfap2a promotes specification and maturation of neurons in the inner ear through modulation of Bmp, Fgf and notch signaling.	1.51e-05	0.000144167	0.593325	0.822548	2.01176	11	gap43;pax2a;neurog1;pou3f3b;dla;tfap2a;notch1a;etv5b;smad1;dlb
143	(2014) zic-1 Expression in Planarian neoblasts after injury controls anterior pole regeneration.	1.64e-05	0.000148909	0.57561	0.855952	1.9973	9	otpb;otpa;gapdhs;pax6a;tcf7l1a;zic2b;zic3;zic1;zic2a
11	(2008) Genomewide expression analysis in zebrafish mind bomb alleles with pancreas defects of different severity identifies putative Notch responsive genes.	1.99e-05	0.000159065	0.57561	0.600147	1.7278	40	mdkb;fabp7a;srsf5a;pax6a;atp1a1b;tdh;vamp2;atp1a3a;igf2b;pou3f1;dld;pbx3b;gpm6aa;pax6b;dla;ssr4;txnipa;gfap;neurod4;tal1;gstp1;myt1a;wnt8b;her8a;mcl1b;glo1;mcl1a;hey1
137	(2014) The oxygen-rich postnatal environment induces cardiomyocyte cell-cycle arrest through DNA damage response.	1.94e-05	0.000159065	0.57561	0.941108	1.88577	5	cdk1;ccnb1;gapdhs;wee1
216	(2018) From Pioneer to Repressor: Bimodal foxd3 Activity Dynamically Remodels Neural Crest Regulatory Landscape In Vivo.	1.85e-05	0.000159065	0.57561	0.608087	1.74602	39	mdkb;neurog1;pax6a;pax7a;efna1b;pax3a;tfap2a;gli1;ascl1a;notch1a;ubb;zic2b;bmp5;zic3;id2a;plp1a;gfap;hey2;neurod4;id3;cx43.4;dlb;myt1a;lratb
243	(2019) Abrogation of Stem Loop Binding Protein (Slbp) function leads to a failure of cells to transition from proliferation to differentiation, retinal coloboma and midline axon guidance deficits.	1.9e-05	0.000159065	0.57561	0.648556	1.80081	27	cdk1;ccnb1;elavl4;lhx5;actb1;pax6a;ntn1a;h1f0;actb2;notch1a;crabp1b;zic2a;ccnd1;elavl3;gad2;smarcc2;ccne2;h2afx;slbp;nr2f5
227	(2018) Phosphoproteomic screening identifies physiological substrates of the CDKL5 kinase.	2.05e-05	0.000159552	0.57561	0.988431	1.7227	3	nusap1;gapdhs
13	(2008) RBM19 is essential for preimplantation development in the mouse.	2.33e-05	0.000171323	0.57561	0.815765	1.99517	11	npm1a;gapdhs;surf6;fbl;gnl3;rbm19;pes;ccng1
128	(2014) Molecular and cellular characterization of a zebrafish optic pathway tumor line implicates glia-derived progenitors in tumorigenesis.	2.3e-05	0.000171323	0.57561	0.717958	1.90454	19	gap43;fabp7a;sox21a;her9;atf3;slc1a3a;cbx1a;sox11b;sox11a;ascl1a;gfap;insm1a;ccnd1;smad1;vim;apoeb
52	(2010) Self-organization of intracellular gradients during mitosis.	2.69e-05	0.00019178	0.57561	0.686715	1.84545	21	cdk1;plk1;ccnb1;stmn4;cdca8;stmn2b;stmn2a;kif23;stmn1a;stmn4l;anln;wee1
182	(2016) Stathmin-like 4 is critical for the maintenance of neural progenitor cells in dorsal midbrain of zebrafish larvae.	2.75e-05	0.00019178	0.57561	0.757801	1.95569	15	cdk1;plk1;ccnb1;stmn4;stmn2b;mycn;cdkn1a;zic2a;zic5;ccnd1;elavl3;ncam1a;cdkn1bb;stmn1b
185	(2016) Trim69 regulates zebrafish brain development by ap-1 pathway.	3.01e-05	0.000199393	0.57561	0.790719	1.95767	12	gapdhs;pax2a;gnb2l1;pax6a;mafba;egr2b;pax7a;pax3a;ascl1a;gfap;ccnd1
228	(2018) RNA helicase, DDX27 regulates skeletal muscle growth and regeneration by modulation of translational processes.	2.97e-05	0.000199393	0.57561	0.910816	1.93683	6	gapdhs;fbl;ddx18;ddx27;pax7a;pax3a
155	(2015) Lhx5 controls mamillary differentiation in the developing hypothalamus of the mouse.	3.47e-05	0.00021948	0.557332	0.963488	1.82105	4	otpb;otpa;lhx1a;foxb1a
229	(2018) RNA m6A methylation participates in regulation of postnatal development of the mouse cerebellum.	3.44e-05	0.00021948	0.557332	0.783741	1.97017	13	aspm;ccnb1;gapdhs;cenpe;cbx1a;gfap
81	(2012) Growth, interaction, and positioning of microtubule asters in extremely large vertebrate embryo cells.	3.75e-05	0.000221723	0.557332	0.962425	1.81904	4	cdk1;plk1;ccnb1;kif23
101	(2012) Urochordate ascidians possess a single isoform of Aurora kinase that localizes to the midbody via TPX2 in eggs and cleavage stage embryos.	3.75e-05	0.000221723	0.557332	0.962425	1.81904	4	cdk1;plk1;aurka;kif23
261	(2020) Bsx Is Essential for Differentiation of Multiple Neuromodulatory Cell Populations in the Secondary Prosencephalon.	3.7e-05	0.000221723	0.557332	0.985469	1.71754	3	otpb;otpa;npb
171	(2016) An Ultraconserved Brain-Specific Enhancer Within ADGRL3 (LPHN3) Underpins Attention-DeficitHyperactivity Disorder Susceptibility.	3.94e-05	0.000224731	0.557332	0.864136	1.9666	8	pax2a;flrt3;pax6a;egr2b;pax7a;nkx6.2;pax3a;grasp
188	(2017) A truncating mutation in CEP55 is the likely cause of MARCH, a novel syndrome affecting neuronal mitosis.	3.97e-05	0.000224731	0.557332	0.929268	1.86204	5	cdk1;plk1;gapdhs;cep55l;r3hcc1l
192	(2017) Defining the transcriptomic landscape of the developing enteric nervous system and its cellular environment.	4.23e-05	0.000234869	0.557332	0.74074	1.92414	16	elavl4;snap25a;gng3;gapdhs;stx1b;chn1;actb1;stxbp1a;phox2bb;kif1b;actb2
222	(2018) METTL3 regulates alternative splicing of MyD88 upon the lipopolysaccharide-induced inflammatory response in human dental pulp cells.	4.38e-05	0.000238299	0.557332	0.960874	1.81611	4	gapdhs;mettl3;wtap;mettl14
225	(2018) Necessity and Sufficiency of Ldb1 in the Generation, Differentiation and Maintenance of Non-photoreceptor Cell Types During Retinal Development.	4.58e-05	0.000244334	0.557332	0.751269	1.91452	14	gap43;lhx1a;pax6a;lhx9;tfap2a;gli1;notch1a;gfap;tal1;gad2;glulb
79	(2012) Fbxw7 regulates Notch to control specification of neural precursors for oligodendrocyte fate.	4.98e-05	0.000255505	0.557332	0.803448	1.96505	11	neurog1;fabp7a;actb1;jun;actb2;notch1a;plp1a;gfap;hmgb1a;hey2
140	(2014) Zebrafish 3-O-sulfotransferase-4 generated heparan sulfate mediates HSV-1 entry and spread.	4.92e-05	0.000255505	0.557332	0.983756	1.71456	3	gapdhs;hs2st1a
162	(2015) Prepatterning and patterning of the thalamus along embryonic development of Xenopus laevis.	5.11e-05	0.000257216	0.557332	0.778488	1.92738	12	lhx1a;neurog1;pax6a;lhx9;lrrn1;irx3a;pax7a;lfng;gli1;tal1;wnt8b;gli3
73	(2011) The non-evaginated secondary prosencephalon of vertebrates.	5.36e-05	0.000260426	0.557332	0.957639	1.81	4	otpb;otpa;lhx1a;pax6a
198	(2017) Molecular regionalization of the developing amphioxus neural tube challenges major partitions of the vertebrate brain.	5.36e-05	0.000260426	0.557332	0.957639	1.81	4	otpb;otpa;lhx1a;pax6a
257	(2019) Stochastic cell-cycle entry and cell-state-dependent fate outputs of injury-reactivated tectal radial glia in zebrafish.	6.44e-05	0.00030717	0.538434	0.743874	1.91975	15	nusap1;cdk1;hmgb2a;mcm2;fabp7a;klf6a;dla;gfap;insm1a;elavl3;glulb;vim
44	(2010) Genome-wide microarray evidence that 8-cell human blastomeres over-express cell cycle drivers and under-express checkpoints.	7.01e-05	0.000328588	0.538434	0.577636	1.67035	42	ube2c;cdc20;cdk1;plk1;ccnb3;ccnb1;cdca8;dlgap5;aurka;dynll1;aurkb;cenpe;kif23;nek2;h1f0;rrm2;chaf1a;skp2;espl1;cdkn1bb;cdc6;dynlrb1;fbxo5;ccna2;lmnb1;gins2;rrm2b
62	(2011) MicroRNA-9 reveals regional diversity of neural progenitors along the anterior-posterior axis.	7.8e-05	0.000353788	0.538434	0.716934	1.87454	17	stmn4;stmn2b;stmn2a;gapdhs;her9;stmn1a;stmn4l;irx3a;notch1a;zic1;gfap;ccnd1;stmn1b;onecut1
250	(2019) Expression of Protein-Coding Gene Orthologs in Zebrafish and Mouse Inner Ear Non-sensory Supporting Cells.	7.69e-05	0.000353788	0.538434	0.532131	1.57249	54	neurog1;fabp7a;barhl2;mafba;fzd7a;slc1a3a;nr2f1a;msna;zfhx4;nme2b.1;nkx6.2;kars;atoh1a;tfap2a;gli1;sox11a;notch1a;arrb2b;col2a1a;zic3;rgcc;zic1;zic5;ccnd1;tal1;vim;gpsm2;prickle1b;wbp2nl;klf7a;klf7b;arrb2a
271	(2020) The interplay of atoh1 genes in the lower rhombic lip during hindbrain morphogenesis.	9.44e-05	0.000421036	0.538434	0.767762	1.90083	12	lhx1a;neurog1;barhl2;egr2b;atoh1a;ascl1a;notch1a;neurod4;elavl3;smad1
104	(2013) Alternative Splicing of the Pituitary Adenylate Cyclase-Activating Polypeptide Receptor PAC1: Mechanisms of Fine Tuning of Brain Activity.	0.0001092	0.000479072	0.538434	0.872321	1.92846	7	otpb;otpa;calm1a;rbfox1;jun;hnrnpa1b
197	(2017) Metaphase Spindle Assembly.	0.000126128	0.000527796	0.518848	0.727788	1.85468	14	cdk1;plk1;stmn4;tpx2;stmn2b;stmn2a;stmn1a;stmn4l;ranbp1
214	(2018) Developmental evolution of the forebrain in cavefish, from natural variations in neuropeptides to behavior.	0.000122473	0.000527796	0.518848	0.868594	1.92022	7	otpb;otpa;gapdhs;lhx1a;pax6a;lhx9;zic1
232	(2018) Rotenone exerts developmental neurotoxicity in a human brain spheroid model.	0.000124752	0.000527796	0.518848	0.841763	1.91568	8	mki67;top2a;gap43;stmn2b;lhx1a;hmmr;gfap
106	(2013) Anti-matrix metalloproteinase-9 DNAzyme decreases tumor growth in the MMTV-PyMT mouse model of breast cancer.	0.000129612	0.000534158	0.518848	0.909059	1.82155	5	cycsb;actb1;jun;actb2;egr1
34	(2010) Direct transcriptional induction of Gadd45gamma by Ascl1 during neuronal differentiation.	0.000144987	0.000543943	0.518848	0.807497	1.93476	10	cdk1;ccnb1;gap43;gapdhs;neurog1;igf2b;ubb;cdkn1a
43	(2010) Genetic dissection of rhythmic motor networks in mice.	0.000146375	0.000543943	0.518848	0.779434	1.90632	11	lhx1a;pax2a;pax6a;eno2;phox2bb;lbx1b;vamp2;pax3a;atoh1a
47	(2010) MicroRNA-9 coordinates proliferation and migration of human embryonic stem cell-derived neural progenitors.	0.000140825	0.000543943	0.518848	0.721735	1.86261	15	stmn4;stmn2b;stmn2a;gapdhs;her9;stmn1a;stmn4l;pax6a;egr2b
88	(2012) Modulation by cocaine of dopamine receptors through miRNA-133b in zebrafish embryos.	0.000148435	0.000543943	0.518848	0.991141	1.54399	2	otpb;otpa
100	(2012) Transient knockdown of tyrosine hydroxylase during development has persistent effects on behaviour in adult zebrafish (Danio rerio).	0.000148435	0.000543943	0.518848	0.991141	1.54399	2	otpb;otpa
111	(2013) Efficient disruption of Zebrafish genes using a Gal4-containing gene trap.	0.000139449	0.000543943	0.518848	0.888673	1.88974	6	snap25a;nsfa;atp1a3a;nudc
133	(2014) Regulation of Muller glial dependent neuronal regeneration in the damaged adult zebrafish retina.	0.000149984	0.000543943	0.518848	0.635165	1.74758	25	cdk1;ccnb1;ttk;neurog1;pax6a;mdka;pax6b;ascl1a;notch1a;fgfr2;gfap;insm1a;ccnd1;myca;wnt8b;hspe1;ccna2;lin28a;her12
148	(2015) Comprehensive expression map of transcription regulators in the adult zebrafish telencephalon reveals distinct neurogenic niches.	0.000143115	0.000543943	0.518848	0.601335	1.68559	30	otpb;otpa;gbx1;her9;jun;myclb;zfhx4;pou3f1;sox19b;pou3f3b;tfap2a;mycn;smad1;scrt2;mych;junba;ncam1a;e2f7;zfp36l1b;zbtb18;hif1al
218	(2018) Global gene expression analysis combined with a genomics approach for the identification of signal transduction networks involved in postnatal mouse myocardial proliferation and development.	0.000147345	0.000543943	0.518848	0.716544	1.86129	16	cdc20;cdk1;plk1;ccnb1;cks2;ccng1;igf2b;ccnb2;bmp5;fgfr2;ccne2
167	(2015) Splitting the cell, building the organism: Mechanisms of cell division in metazoan embryos.	0.000159775	0.000571827	0.518848	0.812827	1.89667	9	cdc20;cdk1;plk1;kif23;bub3;cep55l;anln
109	(2013) Comparative RNA-seq analysis in the unsequenced axolotl: the oncogene burst highlights early gene expression in the blastema.	0.000170592	0.000597027	0.518848	0.682127	1.80949	19	gapdhs;hmga1a;klf6a;atf3;jun;pax7a;egr1;cdh6;zic2b;dusp1;zic2a;zic5;sall1a;myca
196	(2017) Fgf3 and Fgf16 expression patterns define spatial and temporal domains in the developing chick inner ear.	0.000173401	0.000597027	0.518848	0.883865	1.87952	6	pax2a;neurog1;mafba;lfng;atoh1a;fgfr2
266	(2020) Orofacial Muscles: Embryonic Development and Regeneration after Injury.	0.000173401	0.000597027	0.518848	0.883865	1.87952	6	cyp26b1;pax7a;pax3a;wnt7aa;notch1a;fgfr2
59	(2011) Identification of a dopaminergic enhancer indicates complexity in vertebrate dopamine neuron phenotype specification.	0.000178286	0.000598688	0.518848	0.972355	1.69469	3	otpb;otpa;neurog1
272	(2021) gdnf affects early diencephalic dopaminergic neuron development through regulation of differentiation-associated transcription factors in zebrafish.	0.000178286	0.000598688	0.518848	0.972355	1.69469	3	otpb;otpa;neurog1
40	(2010) Expression of the zic1, zic2, zic3, and zic4 genes in early chick embryos.	0.000186204	0.000617651	0.518848	0.808409	1.88636	9	egr2b;pax3a;zic2b;zic3;zic1;zic4;zic2a;zic5;wnt8b
175	(2016) Evx1 and Evx2 specify excitatory neurotransmitter fates and suppress inhibitory fates through a Pax2-independent mechanism.	0.000189215	0.000620079	0.518848	0.77693	1.90019	11	lhx1a;pax2a;dbx1a;dbx1b;lbx1b;nkx6.2;slc6a9;elavl3;gad2;slc32a1;lbx2
22	(2009) Making the Auroras glow: regulation of Aurora A and B kinase function by interacting proteins.	0.00019578	0.000633955	0.518848	0.644245	1.74023	22	cdk1;plk1;ccnb1;stmn4;cdca8;tacc3;stmn2b;stmn2a;kif23;stmn1a;stmn4l;racgap1;rhoab;espl1;stmn1b;chek1;rhoaa
99	(2012) Transcriptional regulation of PES1 expression by c-Jun in colon cancer.	0.000212204	0.000668837	0.518848	0.854761	1.88964	7	gapdhs;pes;jun;wdr12;gdf11;smad3a;bop1
183	(2016) The Shark Alar Hypothalamus: Molecular Characterization of Prosomeric Subdivisions and Evolutionary Trends.	0.000212204	0.000668837	0.518848	0.853948	1.88784	7	otpb;otpa;lhx5;neurog1;pax6a;lhx9
213	(2018) Comprehensive Identification and Spatial Mapping of Habenular Neuronal Types Using Single-Cell RNA-Seq.	0.000215396	0.000668837	0.518848	0.774502	1.89425	11	fabp7a;mdka;tubb5;igf2b;pou3f1;wnt7aa;cd82a;wnt11r;gad2;slc32a1
248	(2019) Effect of fasting and subsequent refeeding on the transcriptional profiles of brain in juvenile Spinibarbus hollandi.	0.000216388	0.000668837	0.518848	0.591473	1.67397	32	cdc20;cdk1;plk1;mad2l1;stmn2b;gapdhs;fabp7a;pgam1a;ldha;fabp3;pgk1;tubb5;hsp90aa1.1;espl1;cdc6;ccna2;ncapg;abcc5;mcm4;e2f3;chek2;smc4;ncapd2;abca1a;aldoaa;adipor1a
82	(2012) Incomplete splicing, cell division defects, and hematopoietic blockage in dhx8 mutant zebrafish.	0.000220156	0.000672836	0.518848	0.773449	1.89168	11	gapdhs;pax2a;ddx18;fabp7a;pax6a;egr2b;atf3;gpm6aa
129	(2014) Muller glia: Stem cells for generation and regeneration of retinal neurons in teleost fish.	0.000225548	0.000681655	0.518848	0.554586	1.6153	46	mdkb;ttk;neurog1;fabp7a;her9;pax6a;alcama;mdka;jun;sox11b;dld;pax6b;dla;ascl1a;id2a;fsta;insm1a;myca;elavl3;smad1;glulb;dlb;apoeb;ncam1a;jag2b;lin28a;slc40a1;her15.1;gsk3b;jag1a;tgif1;stom;yap1
36	(2010) Early acquisition of neural crest competence during hESCs neuralization.	0.000236929	0.000700486	0.518848	0.749564	1.85577	12	elavl4;gapdhs;pax6a;phox2bb;pax7a;pax3a;bmp5;zic1;gfap;elavl3
206	(2017) Transcriptome of neonatal preBoetzinger complex neurones in Dbx1 reporter mice.	0.000235914	0.000700486	0.518848	0.830071	1.88907	8	snap25a;pax2a;egr2b;phox2bb;pax7a;atoh1a;robo3
166	(2015) Sox4 regulates choroid fissure closure by limiting Hedgehog signaling during ocular morphogenesis.	0.000244025	0.000713707	0.518848	0.70446	1.8299	16	gapdhs;pax2a;sox21a;pax6a;sox11b;sox12;gli1;sox11a;fgfr2;gfap;elavl3
27	(2009) Tcf3 inhibits spinal cord neurogenesis by regulating sox4a expression.	0.00028193	0.000815798	0.498493	0.710499	1.81062	14	lhx1a;pax2a;dbx1a;tubb5;irx3a;pax3a;tcf7l1a;sox11a;zic2b;elavl3
33	(2010) DeltaADeltaD regulate multiple and temporally distinct phases of notch signaling during dopaminergic neurogenesis in zebrafish.	0.000305192	0.000839687	0.498493	0.894345	1.79206	5	otpb;otpa;dld;dla;notch1a
92	(2012) Postembryonic neuronal addition in zebrafish dorsal root ganglia is regulated by Notch signaling.	0.000305192	0.000839687	0.498493	0.894345	1.79206	5	neurog1;egr2b;dld;dla;notch1a
102	(2012) What is the Thalamus in Zebrafish?	0.000304647	0.000839687	0.498493	0.870337	1.85075	6	otpb;otpa;pax2a;neurog1;pax6a
103	(2013) A genome-wide survey of maternal and embryonic transcripts during Xenopus tropicalis development.	0.000305621	0.000839687	0.498493	0.707833	1.80383	14	kif11;ccnb1;gapdhs;aurka;lhx1a;aurkb;pax6a;celf3a;tal1;slbp;fbxo5
265	(2020) Involvement of an Oct4-related PouV gene, pou5f3pou2, in neurogenesis in the early neural plate of zebrafish embryos.	0.000305192	0.000839687	0.498493	0.894345	1.79206	5	neurog1;her9;her3;atoh1a;notch1a
35	(2010) Downstream genes of Pax6 revealed by comprehensive transcriptome profiling in the developing rat hindbrain.	0.000319859	0.000870016	0.498493	0.691883	1.80904	17	gapdhs;camk2n1a;neurog1;cyp26b1;fabp7a;pax6a;mafba;egr2b;pax3a;wnt7aa;pax6b;gdf11
7	(2007) Lack of the murine homeobox gene Hesx1 leads to a posterior transformation of the anterior forebrain.	0.000348515	0.000894302	0.498493	0.842967	1.86356	7	gapdhs;pax2a;actb1;pax6a;pax3a;tcf7l1a
16	(2009) Comprehensive spatiotemporal analysis of early chick neural crest network genes.	0.000343641	0.000894302	0.498493	0.843412	1.86455	7	npb;pax7a;pax3a;mycn;zic1;irx1a;myca
45	(2010) Identification of cerebellin2 in chick and its preferential expression by subsets of developing sensory neurons and their targets in the dorsal horn.	0.000348515	0.000894302	0.498493	0.842703	1.86298	7	elavl4;lhx1a;pax2a;barhl2;lhx9;pax3a;elavl3
58	(2011) Fli+ etsrp+ hemato-vascular progenitor cells proliferate at the lateral plate mesoderm during vasculogenesis in zebrafish.	0.000348515	0.000894302	0.498493	0.843057	1.86376	7	ccnb1;ccnb2;dla;col2a1a;hey2;ccnd1;tal1
124	(2014) Contact-mediated inhibition between oligodendrocyte progenitor cells and motor exit point glia establishes the spinal cord transition zone.	0.000348515	0.000894302	0.498493	0.842703	1.86298	7	neurog1;egr2b;tfap2a;notch1a;plp1a;gfap;elavl3
164	(2015) Ras-Related Nuclear Protein is required for late developmental stages of retinal cells in zebrafish eyes.	0.000348515	0.000894302	0.498493	0.842703	1.86298	7	arl6ip1;pax2a;pax6a;alcama;ran;ccnd1;elavl3
252	(2019) Molecular Profiling Defines Evolutionarily Conserved Transcription Factor Signatures of Major Vestibulospinal Neuron Groups.	0.00039465	0.00100322	0.498493	0.759184	1.85679	11	lhx1a;lhx5;mafba;phox2bb;lbx1b;pou3f1;esrrga;casz1;slc32a1;lbx2;hoxa3a
217	(2018) Functional and genomic analyses reveal therapeutic potential of targeting Beta-cateninCBP activity in head and neck cancer.	0.000400386	0.00100838	0.498493	0.703083	1.79172	14	cdk1;ccnb1;cdca7a;hells;gapdhs;alcama;ccnb2;ccnd2a;ccne2;skp2
83	(2012) Insm1a-mediated gene repression is essential for the formation and differentiation of Muller glia-derived progenitors in the injured retina.	0.000420019	0.00104812	0.498493	0.729102	1.83282	13	ttk;pax6a;ascl1a;notch1a;gfap;insm1a;ccnd1;elavl3;glulb;insm1b
76	(2012) An ovary transcriptome for all maturational stages of the striped bass (Morone saxatilis), a highly advanced perciform fish.	0.000434914	0.00107542	0.498493	0.684235	1.78905	17	cdc20;ccnb1;hsp90ab1;stmn1a;eef1g;nme2b.1;ccnb2;actb2;rrm2;hspa8;slc25a5;stmn1b;h2afvb;ccna2
93	(2012) Quantitative proteomics in teleost fish: insights and challenges for neuroendocrine and neurotoxicology research.	0.000445729	0.00109224	0.498493	0.963495	1.67924	3	snap25a;calm1a;tubb4b
115	(2013) Specification of posterior hypothalamic neurons requires coordinated activities of Fezf2, Otp, Sim1a and Foxb1.2.	0.000451555	0.00109578	0.498493	0.963317	1.67893	3	otpb;otpa;foxb1a
153	(2015) Impact of periconceptional and preimplantation undernutrition on factors regulating myogenesis and protein synthesis in muscle of singleton and twin fetal sheep.	0.000458084	0.00109578	0.498493	0.926799	1.75171	4	cdk1;eif4ebp1;eif4eb;igf2b
236	(2018) Theoretical Models of Neural Development.	0.000459263	0.00109578	0.498493	0.812963	1.85014	8	stmn4;stmn2b;stmn2a;stmn1a;stmn4l;egr2b
31	(2010) Building a bridal chamber: development of the thalamus.	0.000490459	0.00116004	0.477271	0.697941	1.77862	14	lhx1a;lhx5;neurog1;pax6a;lhx9;gsx1;irx3a;tal1;wnt8b;spry2;irx1b
23	(2009) Netrin-DCC, Robo-Slit, and heparan sulfate proteoglycans coordinate lateral positioning of longitudinal dopaminergic diencephalospinal axons.	0.000524133	0.00119802	0.477271	0.833144	1.84185	7	otpb;otpa;alcama;ntn1a;tfap2a;robo3
95	(2012) Spinal muscular atrophy: the role of SMN in axonal mRNA regulation.	0.000522628	0.00119802	0.477271	0.660191	1.7513	19	stmn4;elavl4;stmn2b;stmn2a;fbl;stmn1a;actb1;stmn4l;nrn1a;pfn2l;rhoab;stmn1b;hnrnpub;pfn2;rhoaa;ptenb
149	(2015) Conserved Noncoding Sequences Regulate lhx5 Expression in the Zebrafish Forebrain.	0.000524133	0.00119802	0.477271	0.855496	1.81919	6	lhx1a;lhx5;rbm19;dbx1a;zic3;zic2a
190	(2017) Automated deep-phenotyping of the vertebrate brain.	0.000524133	0.00119802	0.477271	0.855496	1.81919	6	otpb;otpa;neurog1;slc6a9;ascl1a;zic2a
211	(2018) Canonical Wnt signaling regulates patterning, differentiation and nucleogenesis in mouse hypothalamus and prethalamus.	0.000543863	0.00123276	0.477271	0.809484	1.84222	8	otpb;otpa;lhx1a;lhx5;lhx9;wnt7aa;olig4;wnt8b
141	(2014) prdm12b specifies the p1 progenitor domain and reveals a role for V1 interneurons in swim movements.	0.000585692	0.0013166	0.477271	0.689991	1.79232	16	pax2a;neurog1;dbx1a;pax6a;egr2b;prdm12b;irx3a;pax3a;slc1a2b;robo3;plp1a;prdm8;prdm13;hoxb3a;kirrel3l
46	(2010) Making the cut: the chemical biology of cytokinesis.	0.000622099	0.00135369	0.477271	0.826682	1.82756	7	plk1;calm1a;kif23;anln;vamp2;msna;plk3
139	(2014) Transcriptional control of GABAergic neuronal subtype identity in the thalamus.	0.000622099	0.00135369	0.477271	0.82692	1.82809	7	lhx5;neurog1;lhx9;irx3a;tal1;gad2;meis2a
145	(2015) Ancient interaction between the teneurin C-terminal associated peptides (TCAP) and latrophilin ligand-receptor coupling: a role in behavior.	0.000612302	0.00135369	0.477271	0.853083	1.81406	6	stmn4;stmn2b;stmn2a;stmn1a;stmn4l
159	(2015) On the Teneurin track: a new synaptic organization molecule emerges.	0.000612302	0.00135369	0.477271	0.853083	1.81406	6	stmn4;stmn2b;stmn2a;stmn1a;stmn4l
144	(2015) Activation of Six1 Expression in Vertebrate Sensory Neurons.	0.000641692	0.00137433	0.477271	0.825501	1.82495	7	otpb;otpa;neurog1;phox2bb;pou3f3b;zic3;yy1a
203	(2017) Temporal expression of CD184(CXCR4) and CD171(L1CAM) identifies distinct early developmental stages of human retinal ganglion cells in embryonic stem cell derived retina.	0.000638231	0.00137433	0.477271	0.957469	1.66874	3	gap43;gapdhs;pax6a
15	(2009) Comparative profiling identifies C13orf3 as a component of the Ska complex required for mammalian cell division.	0.000689126	0.00145304	0.477271	0.688735	1.77744	15	kif11;cdk1;plk1;ccnb1;gapdhs;aurkb;cenpe;bub3
69	(2011) The Enhancer of split transcription factor Her8a is a novel dimerisation partner for Her3 that controls anterior hindbrain neurogenesis in zebrafish.	0.000689126	0.00145304	0.477271	0.65265	1.73129	19	neurog1;sox21a;her9;her3;nsfa;barhl2;hes6;actb2;sox19b;notch1a;her13;sox19a;elavl3;her8a;her8.2;her12;her15.1;her2
87	(2012) Microarray analysis of Xenopus endoderm expressing Ptf1a.	0.000707625	0.00146927	0.477271	0.673349	1.76058	17	snap25a;stx1b;cpe;pax6a;atf3;sdc4;vamp2;notch1a;sesn1;hey2;insm1b;syt4;hey1;her12;her15.1
184	(2016) Transcriptome profiling in fast versus slow-growing rainbow trout across seasonal gradients.	0.000707625	0.00146927	0.477271	0.67367	1.76142	17	gapdhs;eno1a;pprc1;rrs1;ndrg2;ldha;fabp3;pgk1;cd9a;hsp90aa1.1;myca;apoeb
172	(2016) Cell migration in the developing rodent olfactory system.	0.000726125	0.00149626	0.477271	0.687614	1.77455	15	gap43;otpb;otpa;lhx5;neurog1;fabp7a;pax6a;lhx9;sparc;cxcl12a;ncam1a;gli3
125	(2014) Diminished Schwann cell repair responses underlie age-associated impaired axonal regeneration.	0.000749455	0.00152128	0.477271	0.822701	1.81876	7	cdc20;gap43;egr2b;atf3;jun;kif2c
209	(2018) Astroglial DJ-1 over-expression up-regulates proteins involved in redox regulation and is neuroprotective in vivo.	0.000747587	0.00152128	0.477271	0.723004	1.79002	12	ncl;gspt1l;fabp7a;prmt1;anp32a;prdx2;mdh1aa;hmgb1a;zgc:56493;mdh2
63	(2011) Molecular conservation of estrogen-response associated with cell cycle regulation, hormonal carcinogenesis and cancer in zebrafish and human cancer cell lines.	0.000763125	0.00153755	0.477271	0.574938	1.61159	30	plk1;ccnb1;top2a;mcm6;ttk;sox21a;kif23;jun;sox11b;ccnb2;egr1;sox19b;tfap2a;sox19a;ccng2;chaf1a;ccne2;plk3
179	(2016) Non-canonical features of the Golgi apparatus in bipolar epithelial neural stem cells.	0.000790874	0.00158175	0.477271	0.68658	1.77188	15	stmn4;gap43;stmn2b;stmn2a;stmn1a;stmn4l;pax6a;gfap;ccnd1;pdia3;stmn1b
117	(2013) The interactive effects of cytoskeleton disruption and mitochondria dysfunction lead to reproductive toxicity induced by microcystin-LR.	0.000810422	0.00160901	0.477271	0.771168	1.79946	9	stmn4;stmn2b;stmn2a;stmn1a;stmn4l;msna;hspb1;stmn1b
75	(2011) prdm1a and olig4 act downstream of Notch signaling to regulate cell fate at the neural plate border.	0.000831656	0.00163921	0.477271	0.740472	1.81103	11	pax2a;neurog1;pax7a;pax3a;dla;olig4;notch1a;sox19a;elavl3
238	(2018) Transcriptomic Profiling of Zebrafish Hair Cells Using RiboTag.	0.000852343	0.00166789	0.477271	0.720173	1.78301	12	hsp70.2;actb1;jun;actb2;egr1;zbtb20;atoh1a;acin1a;junba;onecut1
2	(2002) Whole-genome analysis of animal A- and B-type cyclins.	0.000874944	0.00169989	0.477271	0.914569	1.72859	4	ccnb3;ccnb1;pgk1;ccnb2
260	(2019) scRNA-Seq reveals distinct stem cell populations that drive hair cell regeneration after loss of Fgf and Notch signaling.	0.000883373	0.0017041	0.477271	0.596845	1.64918	26	cdk1;fabp7a;sox21a;stmn1a;adcyap1b;slc1a3a;lfng;dla;atoh1a;tfap2a;wnt11r;notch1a;fgfr2;fsta;crabp2a;cdkn1bb;hey1;jag2b;mcm4
90	(2012) Polo-like kinase 1 (PLK1) inhibition suppresses cell growth and enhances radiation sensitivity in medulloblastoma cells.	0.000943019	0.00180635	0.477271	0.79296	1.80461	8	cdk1;plk1;ccnb1;gapdhs;aurka;notch1a;myca
169	(2015) Transcriptional regulation of cranial sensory placode development.	0.000957372	0.00182102	0.477271	0.708186	1.78024	13	stmn2b;pax2a;neurog1;pax7a;pax3a;atoh1a;notch1a;zic2b;zic2a
1	(2001) Delta-Notch signaling and lateral inhibition in zebrafish spinal cord development.	0.000985763	0.001862	0.45506	0.759394	1.8195	10	lhx1a;pax2a;lhx5;neurog1;alcama;dla;notch1a;elavl3
107	(2013) Characterization of the Gbx1-- mouse mutant: a requirement for Gbx1 in normal locomotion and sensorimotor circuit development.	0.000994372	0.00186531	0.45506	0.814256	1.80009	7	lhx1a;pax2a;neurog1;pax6a;lbx1b;pax3a
259	(2019) Three in a Box: Understanding Cardiomyocyte, Fibroblast, and Innate Immune Cell Interactions to Orchestrate Cardiac Repair Processes.	0.00102404	0.00190781	0.45506	0.758519	1.81741	10	tmsb4x;ect2;gli1;notch1a;cxcl12a;esrrga;smad3a;myca;ptbp1b
116	(2013) Teneurin C-terminal associated peptides (TCAP): modulators of corticotropin-releasing factor (CRF) physiology and behavior.	0.00105344	0.00194923	0.45506	0.813083	1.7975	7	stmn4;stmn2b;stmn2a;stmn1a;stmn4l
138	(2014) Toward a genetic dissection of cortical circuits in the mouse.	0.0011322	0.00206684	0.45506	0.835638	1.77696	6	neurog1;sp8a;pax6a;sp8b;notch1a;gad2
142	(2014) vglut2 and gad expression reveal distinct patterns of dual GABAergic versus glutamatergic cotransmitter phenotypes of dopaminergic and noradrenergic neurons in the zebrafish brain.	0.0011322	0.00206684	0.45506	0.835638	1.77696	6	otpb;otpa;neurog1;pax6a;ascl1a;gad2
195	(2017) Dmrt5, a Novel Neurogenic Factor, Reciprocally Regulates Lhx2 to Control the Neuron-Glia Cell-Fate Switch in the Developing Hippocampus.	0.00114237	0.0020715	0.45506	0.866513	1.73629	5	aldocb;neurog1;pax6a;zbtb20;gfap
50	(2010) Neuropeptidomic analysis of the embryonic Japanese quail diencephalon.	0.00118019	0.0021259	0.45506	0.761318	1.77648	9	stmn4;stmn2b;stmn2a;tmsb2;stmn1a;stmn4l;tmsb;stmn1b
242	(2019) A novel conserved enhancer at zebrafish zic3 and zic6 loci drives neural expression.	0.00119127	0.00213175	0.45506	0.834752	1.77508	6	nr2f1a;zic2b;zic3;zic4;zic5;zic6
53	(2010) The specification of glycinergic neurons and the role of glycinergic transmission in development.	0.00123459	0.00219483	0.45506	0.71078	1.75975	12	lhx1a;pax2a;barhl2;lbx1b;atoh1a;slc6a9;slc32a1;meis2a;ncam1a;lbx2;epha4a
9	(2008) Characterization of the proneural gene regulatory network during mouse telencephalon development.	0.00126728	0.00223832	0.45506	0.64348	1.69166	18	elavl4;neurog1;pax6a;pou3f1;lfng;egr1;notch1a;gng2;tal1;elavl3;slc32a1;yy1a
86	(2012) MiR-155 inhibits cell migration of human cardiomyocyte progenitor cells (hCMPCs) via targeting of MMP-16.	0.00127772	0.0022422	0.45506	0.759269	1.7717	9	stmn4;stmn2b;stmn2a;stmn1a;stmn4l;pdcd4b;cxcl12a;stmn1b;hoxb3a
180	(2016) Polo-Like Kinase 3 Appears Dispensable for Normal Retinal Development Despite Robust Embryonic Expression.	0.0012921	0.0022529	0.45506	0.676334	1.74544	15	plk1;sncb;sncgb;pax6a;slc6a9;tfap2a;nhlh2;tfap2b;casz1;khdrbs1a;calr;onecut1
54	(2010) Zebrafish Pou5f1-dependent transcriptional networks in temporal control of early development.	0.00131069	0.00227076	0.45506	0.675924	1.74438	15	lhx5;sox21a;her3;pax6a;nr2f1a;pou3f1;sox19b;tfap2a;sox11a;sox19a;tal1;nr2f5
156	(2015) MASH1Ascl1a leads to GAP43 expression and axon regeneration in the adult CNS.	0.00136857	0.00235602	0.45506	0.743624	1.78172	10	elavl4;gap43;ascl1a;ndrg4;id2a;gfap;elavl3;rhoab;rnd3a;rhoaa
68	(2011) Spindle checkpoint silencing requires association of PP1 to both Spc7 and kinesin-8 motors.	0.00141373	0.00241845	0.45506	0.905175	1.71084	4	ccnb1;cenpe;bub3;dla
194	(2017) Distinct Activities of Tfap2A and Tfap2B in the Specification of GABAergic Interneurons in the Developing Cerebellum.	0.00145026	0.00246545	0.45506	0.697494	1.75336	13	gapdhs;lhx1a;pax2a;neurog1;pax6a;lbx1b;gsx1;tfap2a
19	(2009) Emx3 is required for the differentiation of dorsal telencephalic neurons.	0.00148342	0.00250614	0.45506	0.665778	1.72942	16	elavl4;lhx5;foxb1a;pax6a;egr2b;fzd8a;pax6b;wnt7bb;elavl3;gad2;wnt8b
67	(2011) Sox2 and Fgf interact with Atoh1 to promote sensory competence throughout the zebrafish inner ear.	0.00150256	0.00252281	0.45506	0.741348	1.77626	10	pax2a;neurog1;dld;pou3f3b;dla;atoh1a;notch1a;fsta
42	(2010) Genetic dissection of dopaminergic and noradrenergic contributions to catecholaminergic tracts in early larval zebrafish.	0.00159762	0.00266597	0.45506	0.901276	1.70347	4	otpb;otpa;alcama;tfap2a
39	(2010) Exonic remnants of whole-genome duplication reveal cis-regulatory function of coding exons.	0.00167482	0.00274429	0.45506	0.667163	1.70018	14	cdca7a;lhx1a;pax6a;barhl2;cdca7b;pax6b;zic2b;zic2a;meis2a;apoeb
108	(2013) Chronic unpredictable stress (CUS)-induced anxiety and related mood disorders in a zebrafish model: altered brain proteome profile implicates mitochondrial dysfunction.	0.00167482	0.00274429	0.45506	0.738503	1.76945	10	aldocb;cycsb;tpi1b;vdac3;ckbb;ppiab;slc25a5;ppp3r1a
201	(2017) Overcoming Monocarboxylate Transporter 8 (MCT8)-Deficiency to Promote Human Oligodendrocyte Differentiation and Myelination.	0.00167482	0.00274429	0.45506	0.738411	1.76923	10	jun;nkx6.2;notch1a;plp1a;gfap;pdgfaa;myt1a;cdkn1bb;raraa
18	(2009) Differential transcriptional modulation of duplicated fatty acid-binding protein genes by dietary fatty acids in zebrafish (Danio rerio): evidence for subfunctionalization or neofunctionalization of duplicated genes.	0.00173554	0.00280465	0.45506	0.899326	1.69978	4	fabp7a;fabp3;sox11b;sox11a
70	(2011) The epigenetic regulator Histone Deacetylase 1 promotes transcription of a core neurogenic programme in zebrafish embryos.	0.00173829	0.00280465	0.45506	0.605905	1.62135	20	mab21l1;nop2;cyp26b1;lhx9;lbx1b;gsx1;nr2f1a;pou3f3b;ascl1a;notch1a;gfap;neurod4;dlb
226	(2018) Patient-Derived Stem Cell Models in SPAST HSP: Disease Modelling and Drug Discovery.	0.00174259	0.00280465	0.45506	0.8008	1.77035	7	stmn4;stmn2b;stmn2a;stmn1a;stmn4l
254	(2019) Recursive Motif Analyses Identify Brain Epigenetic Transcription Regulatory Modules.	0.00184929	0.00295886	0.45506	0.636672	1.67377	18	lhx1a;pax6a;lhx9;egr2b;atf3;egr1;sox12;atoh1a;tcf12;zic3;nup153
71	(2011) The hypothalamic neuropeptide oxytocin is required for formation of the neurovascular interface of the pituitary.	0.00189471	0.00301381	0.45506	0.93585	1.63106	3	otpb;otpa;ntn1a
251	(2019) Microsampling Capillary Electrophoresis Mass Spectrometry Enables Single-Cell Proteomics in Complex Tissues: Developing Cell Clones in Live Xenopus laevis and Zebrafish Embryos.	0.00192365	0.00304205	0.45506	0.663451	1.69072	14	hmgb2a;hsp90ab1;pgk1;eef2b;eef1b2;btf3l4;eef1g;hsp90b1;pfn2l;mapre1b;pfn2
41	(2010) Expression of ventral diencephalon-enriched genes in zebrafish.	0.00200195	0.00312949	0.431708	0.849849	1.7029	5	stmn4;mab21l1;neurog1;irx1a;id3
245	(2019) Cell competition corrects noisy Wnt morphogen gradients to achieve robust patterning in the zebrafish embryo.	0.00199911	0.00312949	0.431708	0.662899	1.71077	15	dkc1;pax2a;actb1;fabp3;ccng1;actb2;h2afy2;smad3a;myca
91	(2012) Population differences in transcript-regulator expression quantitative trait loci.	0.00209244	0.0031874	0.431708	0.847367	1.69793	5	atf3;jun;ppiaa;ppiab;ccnd1
96	(2012) Stat3 defines three populations of Muller glia and is required for initiating maximal muller glia proliferation in the regenerating zebrafish retina.	0.00209759	0.0031874	0.431708	0.745806	1.74028	9	mdkb;ttk;pax6a;mdka;pax6b;ascl1a;gfap
204	(2017) The Circadian Clock Gene BMAL1 Coordinates Intestinal Regeneration.	0.00207606	0.0031874	0.431708	0.767518	1.74671	8	ccnb1;gapdhs;jun;atoh1a;lrig1;ccnd1;myca
221	(2018) Live imaging of developing mouse retinal slices.	0.00209244	0.0031874	0.431708	0.847367	1.69793	5	cdk1;ccnb1;mcm6;wee1;ccnd1
240	(2018) sox2 and sox3 Play unique roles in development of hair cells and neurons in the zebrafish inner ear.	0.00209667	0.0031874	0.431708	0.734437	1.75971	10	gap43;pax2a;neurog1;pax6a;pou3f3b;atoh1a;notch1a
112	(2013) Neurogenesis in zebrafish - from embryo to adult.	0.00214858	0.00324674	0.431708	0.596307	1.61842	23	neurog1;fabp7a;her9;lhx9;dla;ascl1a;notch1a;llgl2;id2a;gfap;elavl3;glulb;her8a;ncam1a;msi1;rab11a;her12;her15.1
158	(2015) Molecular psychiatry of zebrafish.	0.00219644	0.00328259	0.431708	0.813298	1.72946	6	otpb;otpa;pax3a;slc1a2b;gad2;cct8
219	(2018) Identification of potential crucial genes and pathways associated with vein graft restenosis based on gene expression analysis in experimental rabbits.	0.00219644	0.00328259	0.431708	0.793048	1.75321	7	cdk1;mad2l1;ccnb2;egr1;ywhah;ywhabb;ywhae1
5	(2007) Genetic interplay between the transcription factors Sp8 and Emx2 in the patterning of the forebrain.	0.00251303	0.00365878	0.431708	0.789212	1.74473	7	gap43;sp8a;pax6a;sp8b;nkx6.2;id2a
8	(2007) The prethalamus is established during gastrulation and influences diencephalic regionalization.	0.00251303	0.00365878	0.431708	0.789147	1.74458	7	pax2a;lhx5;foxb1a;pax6a;barhl2;wnt8b;irx1b
126	(2014) Excitotoxic brain injury in adult zebrafish stimulates neurogenesis and long-distance neuronal integration.	0.00252335	0.00365878	0.431708	0.842404	1.68798	5	fabp7a;actb2;ascl1a;notch1a;elavl3
154	(2015) Increased functional protein expression using nucleotide sequence features enriched in highly expressed genes in zebrafish.	0.00252335	0.00365878	0.431708	0.842404	1.68798	5	gnb2l1;prmt1;actb2;ubb;elavl3
189	(2017) AAV-KLF7 Promotes Descending Propriospinal Neuron Axonal Plasticity after Spinal Cord Injury.	0.00252886	0.00365878	0.431708	0.739117	1.72467	9	gap43;gapdhs;actb1;klf6a;atf3;jun;gfap
223	(2018) Microvillar and ciliary defects in zebrafish lacking an actin-binding bioactive peptide amidating enzyme.	0.00252886	0.00365878	0.431708	0.738513	1.72327	9	stmn4;stmn2b;stmn2a;stmn1a;stmn4l;rhoab;furina;stmn1b;rhoaa
268	(2020) Regenerating zebrafish fin epigenome is characterized by stable lineage-specific DNA methylation and dynamic chromatin accessibility.	0.00255979	0.00368392	0.431708	0.761723	1.73353	8	cdc20;ccnb1;gng3;cenpe;mafba;actb2
230	(2018) Reduction of the ATPase inhibitory factor 1 (IF1) leads to visual impairment in vertebrates.	0.00259218	0.00371091	0.431708	0.788615	1.74341	7	gapdhs;cycsb;actb1;atpif1a;elavl3;apoeb;atpif1b
136	(2014) The NADH oxidase ENOX1, a critical mediator of endothelial cell radiosensitization, is crucial for vascular development.	0.00267133	0.0038042	0.431708	0.787728	1.74145	7	stmn4;stmn2b;stmn2a;stmn1a;stmn4l;cdkn1a;stmn1b
120	(2013) Zebrafish Zic2a and Zic2b regulate neural crest and craniofacial development.	0.00276134	0.00389163	0.431708	0.759369	1.72817	8	arl6ip1;pax2a;col2a1a;zic3;zic4;zic2a;apoeb
247	(2019) Development of the basal hypothalamus through anisotropic growth.	0.00275066	0.00389163	0.431708	0.726419	1.7405	10	otpb;otpa;lhx1a;lhx5;pax6a;tcf7l1a;notch1a
212	(2018) Chromosome instability in neuroblastoma.	0.00294835	0.00412414	0.431708	0.785771	1.73712	7	ccnb1;aurka;aurkb;nek2;ccnb2;mycn
220	(2018) Learning-induced ribosomal RNA is required for memory consolidation in mice-Evidence of differentially expressed rRNA variants in learning and memory.	0.00295664	0.00412414	0.431708	0.929293	1.61963	3	gapdhs;fbl;jun
146	(2015) Beyond the Mammalian Heart: Fish and Amphibians as a Model for Cardiac Repair and Regeneration.	0.00319537	0.00441188	0.431708	0.730301	1.7041	9	plk1;jun;actb2;notch1a;cxcl12a;hspb1;smad3a
256	(2019) Six1 and Irx1 have reciprocal interactions during cranial placode and otic vesicle formation.	0.00319537	0.00441188	0.431708	0.7307	1.70503	9	pax2a;tubb4b;pax6a;pax3a;zic2b;irx1a;zic2a
191	(2017) Cell-Specific RNA Binding Protein Rbfox2 Regulates CaV2.2 mRNA Exon Composition and CaV2.2 Current Size.	0.00322537	0.00443082	0.431708	0.800725	1.70272	6	ccnb1;snap25a;gapdhs;rbfox1;ppiab
29	(2009) Transcriptional control of Rohon-Beard sensory neuron development at the neural plate border.	0.00340466	0.00463033	0.431708	0.676836	1.67571	12	neurog1;pax7a;pax3a;tfap2a;olig4;zic1;sox19a;myca;elavl3
237	(2018) Towards a gene regulatory network shaping the fins of the Princess cichlid.	0.00340466	0.00463033	0.431708	0.677353	1.677	12	mab21l1;actb1;egr2b;actb2;gnao1a;myca;esco2;zgc:56493;junba;dpysl5a
60	(2011) Identification of novel Hoxa1 downstream targets regulating hindbrain, neural crest and inner ear development.	0.00346282	0.00468601	0.431708	0.780858	1.72626	7	pax2a;lhx5;mafba;egr2b;pax3a;zic1
174	(2016) Diversity of human and mouse homeobox gene expression in development and adult tissues.	0.00358744	0.00483061	0.431708	0.724758	1.69117	9	pax6a;barhl2;gsx1;pax7a;pou2f2a;pbx4;meis2a;onecut1
49	(2010) Molecules and mechanisms involved in the generation and migration of cortical interneurons.	0.00371794	0.00498167	0.431708	0.611375	1.6218	19	sp8a;pax6a;gsx1;sp8b;nkx6.2;cxcl12a;foxp4;robo3;zic3;zic1;gad2;meis2a;ncam1a;epha4a;her15.1;carhsp1
114	(2013) Precise SDF1-mediated cell guidance is achieved through ligand clearance and microRNA-mediated decay.	0.00401687	0.0053297	0.407018	0.792553	1.68535	6	pax2a;neurog1;egr2b;cxcl12a;elavl3;ackr3b
134	(2014) Regulation of Pancreatic Beta Cell Stimulus-Secretion Coupling by microRNAs.	0.00401687	0.0053297	0.407018	0.776381	1.71636	7	snap25a;ldha;stxbp1a;vamp2;txnipa;rab3aa
84	(2012) Mab21l2 is essential for embryonic heart and liver development.	0.00408884	0.00539886	0.407018	0.872031	1.64819	4	gapdhs;pax6a;mab21l2;id2a
48	(2010) Molecular and cellular aspects of amphibian lens regeneration.	0.0042159	0.00553973	0.407018	0.715247	1.66898	9	gnl3;pax6a;pax7a;pax3a;notch1a;fgfr2;myca
147	(2015) Characterization of Proliferating Neural Progenitors after Spinal Cord Injury in Adult Zebrafish.	0.0043735	0.00571919	0.407018	0.71485	1.66805	9	gapdhs;fabp7a;actb1;pax6a;gfap;myca;elavl3;cnp
258	(2019) The initiation of puberty in Atlantic salmon brings about large changes in testicular gene expression that are modulated by the energy status.	0.00454367	0.0059133	0.407018	0.509212	1.47663	44	aspm;plk1;ccnb3;ccnb1;top2a;cdca7a;nifk;fabp3;ccnb2;kif2c;lipg;fsta;echs1;nasp;fen1;rfc4;cdc6;mcm7;rpia;ccna2;ncapg;smc2;smc4;ncapd3;kif15;ncapd2;pin1;ccne1;idh1;aldoaa;rfc2;sod1;cbsb
24	(2009) Notch signaling functions as a cell-fate switch between the endothelial and hematopoietic lineages.	0.0047061	0.00606663	0.407018	0.820776	1.64465	5	pax2a;egr2b;notch1a;myca;efnb2a
135	(2014) Sensational placodes: neurogenesis in the otic and olfactory systems.	0.00469388	0.00606663	0.407018	0.616983	1.61321	17	pax2a;neurog1;her9;pax6a;irx3a;sparc;atoh1a;cdh6;notch1a;gdf11;epha4a;her12;her15.1
208	(2018) A Network of Noncoding Regulatory RNAs Acts in the Mammalian Brain.	0.00487517	0.00625494	0.407018	0.866359	1.63747	4	nusap1;gapdhs;actb1;gfap
77	(2012) Capture of neuroepithelial-like stem cells from pluripotent stem cells provides a versatile system for in vitro production of human neurons.	0.00491918	0.00627827	0.407018	0.603883	1.60193	19	gapdhs;fabp7a;pax6a;egr2b;nr2f1a;irx3a;mycn;hspb1;gfap;mxd3;myca;ncam1a;lin28a;her15.1;foxm1;mdm4
255	(2019) Redox activation of JNK2alpha2 mediates thyroid hormone-stimulated proliferation of neonatal murine cardiomyocytes.	0.00493953	0.00627827	0.407018	0.660638	1.66071	13	plk1;ccnb1;aurka;aurkb;ect2;anln;jun;ccnd1
165	(2015) Role of gabra2, GABAA receptor alpha-2 subunit, in CNS development.	0.00504121	0.00637772	0.407018	0.9573	1.49127	2	pax2a;pax6a
177	(2016) Knock-down of pantothenate kinase 2 severely affects the development of the nervous and vascular system in zebrafish, providing new insights into PKAN disease.	0.00508678	0.00640558	0.407018	0.91423	1.59338	3	neurog1;actb1;actb2
38	(2010) Environmentally relevant exposure to 17alpha-ethinylestradiol affects the telencephalic proteome of male fathead minnows.	0.00519109	0.00650681	0.407018	0.691437	1.6911	11	calm1a;eno1a;pcp4a;tubb4b;stmn1a;tuba8l4;mdh1aa;atp5a1;dpysl3
122	(2014) Branching out: origins of the sea urchin larval skeleton in development and evolution.	0.0052895	0.00659975	0.407018	0.787107	1.67376	6	otpb;otpa;lhx1a;pax2a;notch1a;onecut1
246	(2019) Collaborative ISL1GATA3 interaction in controlling neuroblastoma oncogenic pathways overlapping with but distinct from MYCN.	0.00567018	0.00704242	0.407018	0.632825	1.63316	15	cenpf;mki67;gapdhs;aurka;phox2bb;mycn;cdkn1a;insm1b;syt4;raraa;lmo4b
14	(2008) The ATPase-dependent chaperoning activity of Hsp90a regulates thick filament formation and integration during skeletal muscle myofibrillogenesis.	0.00571089	0.00706074	0.407018	0.861042	1.62742	4	hsp90ab1;hsp90aa1.2;serpinh1b;hsp90aa1.1
121	(2014) A transcriptional mechanism integrating inputs from extracellular signals to activate hippocampal stem cells.	0.00591509	0.00724732	0.407018	0.658744	1.63092	12	fbl;wnt7aa;notch1a;ccnd2a;rrm2;cdkn1a;gfap;skp2;cdc6;her15.1;rrm2b
270	(2020) TRPM3_miR-204: a complex locus for eye development and disease.	0.00589548	0.00724732	0.407018	0.559909	1.52867	24	gap43;calm1a;egr1;txnipa;hspa5;dusp1;ppp2cb;ccnd1;map1lc3a;khdrbs1a;meis2a;efnb2a;ppp3r1a;ppp1cab;ctnnbip1;efnb3b;ppp1caa;ppp5c;ddit3;tjp1a;birc2;ppp6c;ppp1cb
119	(2013) Transcription factors define the neuroanatomical organization of the medullary reticular formation.	0.00600536	0.00729223	0.407018	0.782983	1.66499	6	pax2a;lhx9;egr2b;lbx1b;atoh1a;lbx2
239	(2018) VDAC2 enables BAX to mediate apoptosis and limit tumor development.	0.00600536	0.00729223	0.407018	0.783156	1.66536	6	gapdhs;cycsb;vdac3;myca;vdac2;msi1
202	(2017) Regulation of Brn3b by DLX1 and DLX2 is required for retinal ganglion cell differentiation in the vertebrate retina.	0.00603607	0.00729694	0.407018	0.736065	1.67513	8	gapdhs;pax6a;barhl2;pou3f1;cdh6;gad2;cdkn1bb
187	(2017) A sequential multi-target Mps1 phosphorylation cascade promotes spindle checkpoint signaling.	0.00717035	0.0086298	0.407018	0.72845	1.6578	8	cdk1;plk1;ccnb1;gapdhs;bub3;casc5;h2afvb;uba1
65	(2011) Nkx6 genes pattern the frog neural plate and Nkx6.1 is necessary for motoneuron axon projection.	0.00722954	0.00866271	0.407018	0.700106	1.67745	10	pax2a;neurog1;pax6a;egr2b;irx3a;pax3a;olig4;ncam1a
6	(2007) Jagged2a-notch signaling mediates cell fate choice in the zebrafish pronephric duct.	0.0073975	0.00882509	0.407018	0.567186	1.51774	20	pax2a;her9;her3;dld;dla;hey2;dlb;fbxo5;hey1;rfx2;jag2b;her12;her15.1;her2;her6;jag1a;her7;tjp1a
215	(2018) Evidence of Muller Glia Conversion Into Retina Ganglion Cells Using Neurogenin2.	0.00752551	0.00893859	0.407018	0.701061	1.63587	9	gapdhs;lhx1a;pax6a;gfap;ccnd1;gad2;slc32a1
51	(2010) Regulation of coat assembly--sorting things out at the ER.	0.0078149	0.00924197	0.38073	-0.586556	-1.79097	8	stx5al;vangl2;sec13;sec24c;stx5a;arf1;sec24a;sar1b
207	(2018) 6mer seed toxicity in tumor suppressive microRNAs.	0.00792469	0.00933123	0.38073	0.561623	1.50929	21	kif11;cdk1;top2a;gapdhs;aurka;aurkb;kif23;cep55l;racgap1;casc5;myca
249	(2019) Exome sequencing of fetal anomaly syndromes: novel phenotype-genotype discoveries.	0.00902144	0.0105769	0.38073	0.674986	1.65086	11	cenpf;nop16;kif14;gusb;fgfr2;casz1;smad3a;mthfd1l
131	(2014) RNA-seq of the aging brain in the short-lived fish N. furzeri - conserved pathways and novel genes associated with neurogenesis.	0.00909133	0.0106131	0.38073	0.610207	1.58507	16	otpb;otpa;ccng1;cbx1a;notch1a;zic3;cdkn1a;cbx7a;krcp;phc2b;msi1;phc2a;cbx5
55	(2011) A screen for hoxb1-regulated genes identifies ppp1r14al as a regulator of the rhombomere 4 Fgf-signaling center.	0.00913222	0.0106152	0.38073	0.534081	1.48295	27	pax2a;neurog1;mafba;egr2b;prdm12b;myclb;ascl1a;ppp1r14ab;pbx4;irx5a;gas6;hoxb3a;hoxa3a;greb1l;meis3;ppp1r3ca;ppp1cab;epha4a;kirrel3l;ppp1caa;hoxb2a;tox3;hoxa2b;ppp1cb;nck2a;tp53;pbx2
253	(2019) Positive Feedback Defines the Timing, Magnitude, and Robustness of Angiogenesis.	0.00955545	0.0110599	0.38073	0.894028	1.55817	3	gapdhs;dbx1a;notch1a
20	(2009) Evidence that human blastomere cleavage is under unique cell cycle control.	0.0106417	0.012265	0.38073	0.589837	1.54223	17	plk1;ccnb3;ccnb1;aurka;actb1;cdkn1a;ccng2;ccnd1;ccne2;espl1;cdc6;uhrf1;e2f3;cdt1;pola1
28	(2009) The bHLH transcription factor Hand2 is essential for the maintenance of noradrenergic properties in differentiated sympathetic neurons.	0.010951	0.0125621	0.38073	0.744035	1.64485	7	elavl4;stmn2b;gapdhs;phox2bb;elavl3;insm1b
262	(2020) Characterizing Adult Cochlear Supporting Cell Transcriptional Diversity Using Single-Cell RNA-Seq: Validation in the Adult Mouse and Translational Implications for the Adult Human Cochlea.	0.0109919	0.0125621	0.38073	0.716566	1.63076	8	cdk1;mki67;ccnb2;lfng;atoh1a;cdkn1bb;spry2;mcm4
199	(2017) Neurochemical Heterogeneity Among Lateral Hypothalamic HypocretinOrexin and Melanin-Concentrating Hormone Neurons Identified Through Single-Cell Gene Expression Analysis.	0.0112707	0.0128269	0.38073	0.742921	1.64239	7	gapdhs;sp8a;lhx9;sp8b;gfap;gad2
173	(2016) DHX33 Transcriptionally Controls Genes Involved in the Cell Cycle.	0.0114306	0.0129546	0.38073	0.742153	1.64069	7	cdc20;ddx18;ccnb2;ccnd1;ccne2;cdc6;ccna2
178	(2016) Molecular regulation of hypothalamic development and physiological functions.	0.0118886	0.0134178	0.38073	0.635459	1.57327	12	otpb;otpa;lhx1a;nkx6.2;nhlh2;ascl1a;elavl3;wnt8b;gli3
132	(2014) Reactive microglia and macrophage facilitate the formation of Muller glia-derived retinal progenitors.	0.0122946	0.0138187	0.38073	0.712132	1.62067	8	gapdhs;pax6a;egr1;ascl1a;notch1a;gfap;her12;her15.1
150	(2015) Early depletion of primordial germ cells in zebrafish promotes testis formation.	0.0133832	0.0149803	0.38073	0.673911	1.57252	9	setd8b;cyp26b1;cbx3a;cdkn2aipnl;sox19b;metrnl;rtn4b;lin28a
186	(2017) A Gene Regulatory Network Balances Neural and Mesoderm Specification during Vertebrate Trunk Development.	0.0135713	0.0151286	0.38073	0.659429	1.61281	11	sp8a;irx3a;sp8b;zic2b;zic1;zic2a;zic5;meis2a
26	(2009) Structural basis for the sequence-specific RNA-recognition mechanism of human CUG-BP1 RRM3.	0.0151402	0.0168087	0.38073	0.654241	1.60013	11	elavl4;rbfox1;jun;pabpc1a;rrm2;elavl3;rrm1;celf4
4	(2005) Transcriptome analysis of zebrafish embryogenesis using microarrays.	0.0153531	0.0169758	0.376039	0.594347	1.51462	14	ccnb1;ddx18;her9;ccnb2;actb2;ccnd1;calr;mcl1a;mibp2;ccna2;her6;prim1;her7
25	(2009) Olig2+ precursors produce abducens motor neurons and oligodendrocytes in the zebrafish hindbrain.	0.0156183	0.0171991	0.38073	0.673265	1.61314	10	pax2a;alcama;egr2b;pax7a;notch1a;gfap;elavl3;cdkn1bb
234	(2018) Single Cell Resolution of Human Hematoendothelial Cells Defines Transcriptional Signatures of Hemogenic Endothelium.	0.0158898	0.0174276	0.376039	0.680135	1.58704	9	gapdhs;actb1;pax6a;irx3a;notch1a;efnb2a;hoxb3a;cldn5a;nr2f2
37	(2010) Endothelial nitric oxide synthase deficiency causes collateral vessel rarefaction and impairs activation of a cell cycle gene network during arteriogenesis.	0.0165479	0.0178644	0.352488	0.738121	1.5696	6	ccnb1;cks2;aurkb;prmt1;rhoab;rhoaa
113	(2013) PLZF regulates fibroblast growth factor responsiveness and maintenance of neural progenitors.	0.0165508	0.0178644	0.352488	0.619511	1.55733	13	lhx1a;neurog1;pax6a;irx3a;pax7a;pax3a;notch1a;gfap;spry2;bhlhe22;her15.1
224	(2018) Myocardial Polyploidization Creates a Barrier to Heart Regeneration in Zebrafish.	0.0165479	0.0178644	0.352488	0.738121	1.5696	6	kif23;alcama;racgap1;ubb;rhoab;rhoaa
264	(2020) Global Transcriptomic Analysis of Zebrafish Glucagon Receptor Mutant Reveals Its Regulated Metabolic Network.	0.0165344	0.0178644	0.352488	0.574641	1.5025	17	fabp7a;stmn1a;pgk1;ubb;rrm2;dusp1;cth;rrm1;adh5;dnmt1;rrm2b;abca1a;aldoaa;acss2;setd8a;ppt2
80	(2012) Fezf2 regulates multilineage neuronal differentiation through activating basic helix-loop-helix and homeodomain genes in the zebrafish ventral forebrain.	0.0175029	0.0188174	0.376039	0.775462	1.55385	5	otpb;otpa;neurog1;ascl1a
56	(2011) Caldesmon regulates actin dynamics to influence cranial neural crest migration in Xenopus.	0.0180085	0.019209	0.352171	0.67069	1.565	9	cdk1;calm1a;sdc4;cad;fzd7b;rhoab;epha4a;rhoaa
200	(2017) Neuronal sFlt1 and Vegfaa determine venous sprouting and spinal cord vascularization.	0.0180085	0.019209	0.352171	0.671989	1.56804	9	sp8a;sp8b;notch1a;hey2;elavl3;nrarpa;hey1;ptenb;her6
17	(2009) Development of enteric neuron diversity.	0.0193757	0.0205867	0.341793	0.696878	1.58595	8	snap25a;fabp7a;adcyap1b;phox2bb;pax3a;rhoab;rhoaa;gsk3b
98	(2012) The miRNA Regulation of Stem Cells.	0.0195681	0.0207103	0.352488	0.586854	1.51452	15	ccnb1;stmn4;stmn2b;stmn2a;stmn1a;stmn4l;myca;banf1;stmn1b;lin28a;dnmt1
85	(2012) Mechanisms controlling the guidance of thalamocortical axons through the embryonic forebrain.	0.0210835	0.0222276	0.352488	0.662172	1.58656	10	sp8a;pax6a;msna;sp8b;zic2b;zic2a;meis2a;epha4a;her12;epha7
163	(2015) Prosomeric organization of the hypothalamus in an elasmobranch, the catshark Scyliorhinus canicula.	0.0211864	0.0222499	0.323471	0.662485	1.54586	9	otpb;otpa;lhx5;pax6a;lhx9;gfap
231	(2018) Regulation of Cell Cycle to Stimulate Adult Cardiomyocyte Proliferation and Cardiac Regeneration.	0.0215285	0.0225222	0.323471	0.691161	1.57294	8	cdk1;ccnb1;gapdhs;aurkb;ccnd1;myca;chek1;chek2
32	(2010) De novo characterization of a whitefly transcriptome and analysis of its gene expression during development.	0.0233372	0.0239537	0.323471	0.762099	1.52707	5	tuba8l;tuba2;tuba8l4;tuba1b;tuba8l3
74	(2011) Transdifferentiation from cornea to lens in Xenopus laevis depends on BMP signalling and involves upregulation of Wnt signalling.	0.0232323	0.0239537	0.300682	0.55159	1.45009	18	hsp90ab1;pax6a;cbx1a;wnt7aa;tcf7l1a;bmp5;zic3;tsr2;myca;smarcc2;dvl2;lin28a;her12
105	(2013) Analysis of the transcriptome of the Indonesian coelacanth Latimeria menadoensis.	0.0233372	0.0239537	0.323471	0.762099	1.52707	5	tuba8l;tuba2;tuba8l4;tuba1b;tuba8l3
210	(2018) Byssus Structure and Protein Composition in the Highly Invasive Fouling Mussel Limnoperna fortunei.	0.0233372	0.0239537	0.323471	0.762099	1.52707	5	tuba8l;tuba2;tuba8l4;tuba1b;tuba8l3
244	(2019) AtFusionDB: a database of fusion transcripts in Arabidopsis thaliana.	0.0233372	0.0239537	0.323471	0.762099	1.52707	5	tuba8l;tuba2;tuba8l4;tuba1b;tuba8l3
89	(2012) Molecular pathways: targeting p21-activated kinase 1 signaling in cancer--opportunities, challenges, and limitations.	0.0249221	0.0254843	0.294067	0.598936	1.48285	12	stmn4;stmn2b;stmn2a;stmn1a;stmn4l;notch1a;stmn1b;cdc42
130	(2014) Muller glial cell reprogramming and retina regeneration.	0.0251836	0.0256552	0.294067	0.633959	1.51896	10	pax6a;pax6b;dla;ascl1a;notch1a;insm1a;dlb;lin28a;tgif1
3	(2005) Coordinate control of cell cycle regulatory genes in zebrafish development tested by cyclin D1 knockdown with morpholino phosphorodiamidates and hydroxyprolyl-phosphono peptide nucleic acids.	0.0258342	0.0262198	0.294067	0.684386	1.55752	8	ccnb1;gapdhs;actb1;ccnb2;ccnd2a;ccnd1;ccna2;ccne1
110	(2013) Daam1a mediates asymmetric habenular morphogenesis by regulating dendritic and axonal outgrowth.	0.0278884	0.0281995	0.315325	0.842105	1.46768	3	elavl4;gap43;elavl3
78	(2012) Effects of an early experience of reward through maternal contact or its denial on laterality of protein expression in the developing rat hippocampus.	0.0282916	0.0285012	0.282013	0.679908	1.50309	7	gapdhs;hsp90ab1;actb1;prdx2;hsp90aa1.1;vcp;arhgdia
267	(2020) Plasma proteome profiling of freshwater and seawater life stages of rainbow trout (Oncorhynchus mykiss).	0.030426	0.0305382	0.261664	0.547712	1.42273	16	stmn4;stmn2b;stmn2a;fam76b;stmn1a;stmn4l;ppp2cb;stmn1b;ppp1cab;ank2b;ppp1caa;ppp5c;prim1;ppp6c;ppp1cb
64	(2011) Mutations in zebrafish lrp2 result in adult-onset ocular pathogenesis that models myopia and other risk factors for glaucoma.	0.0349576	0.0349576	0.248911	0.639525	1.49228	9	gap43;klf6a;atf3;jun;gfap;apoeb;socs3b;aif1l;ephb3a

## Sheet: Table S2
	pathway	pval	padj	log2err	ES	NES	size	leadingEdge
2	APC/C-mediated degradation of cell cycle proteins	1e-10	6.37e-09	NA	0.634782	1.9018	76	CDC20;CCNB1;PSMD11;PSMD7;PLK1;PSMD14;AURKA;PSMD13;PTTG1;PSMA7;PSMB7;PSMA1;UBC;UBE2C;PSMC4;CCNA2;PSMD2;UBB;BUB1B;PSMB3;PSMB6;PSMC3;SKP1;PSMC5;PSMB1;PSMC2;PSMB2;PSMD3;PSMA3;PSMB4;PSMA4;PSMC1;PSMA5;PSMD8;PSMD6;PSMA2;FBXO5;PSMB5;PSMD4;PSMC6;MAD2L1;BUB3;PSMB9;PSMD1;PSME2;AURKB;CDK1;PSME1
5	Activation of NF-kappaB in B cells	1e-10	6.37e-09	NA	0.651434	1.92353	63	NFKBIA;NFKBIE;PSMD11;REL;PSMD7;PSMD14;PSMD13;PSMA7;PSMB7;PSMA1;UBC;PSMC4;PSMD2;UBB;PSMB3;PSMB6;PSMC3;SKP1;PSMC5;PSMB1;PSMC2;PSMB2;PSMD3;PSMA3;PSMB4;PSMA4;PSMC1;PSMA5;PSMD8;PSMD6;PSMA2;BCL10;PSMB5;PSMD4;PSMC6;CDC6;PSMB9;PSMD1;PSME2;PSME1
20	Antigen processing: cross presentation	1e-10	6.37e-09	NA	0.659673	1.94979	64	PSMD11;PSMD7;PSMD14;CALR;PSMD13;PSMA7;PSMB7;PSMA1;UBC;HLA-C;PDIA3;PSMC4;HLA-A;PSMD2;CYBA;UBB;SEC61G;PSMB3;NCF2;PSMB6;PSMC3;PSMC5;PSMB1;PSMC2;PSMB2;PSMD3;PSMA3;PSMB4;PSMA4;PSMC1;PSMA5;SEC61B;PSMD8;PSMD6;PSMA2;PSMB5;PSMD4;PSMC6;B2M;SEC61A1;ITGAV;PSMB9;PSMD1;PSME2;PSME1
28	BDNF signaling pathway	1e-10	6.37e-09	NA	0.567074	1.79368	185	TFPI2;DUSP4;INSIG1;JUNB;EGR1;ZFP36;PLK2;DUSP1;DUSP5;MAFF;TAGLN;LMNA;RND3;KLF10;SFPQ;HSPA8;SERPINE1;FOXO3;HSPB1;S100A11;S100A10;NR4A1;KLF6;TGFBI;IL11;CLU;MYH9;CALR;GPRC5B;SLC7A5;CENPF;BIRC5;DKK1;MYC;CDH2;GADD45A;NR1D2;HERPUD1;HSPA5;DDIT3;GDF15;HMGB3;TMED9;XBP1;VEGFA;S100A2;SERPINH1;KRT19;PLP2;WDR1;NUCB2;PSMB4;TUBB;UPP1;SRSF5;HSPA1A;DNAJB1;HSPA1B;HYOU1;JUN;H1FX;RBMS1;DNAJA1;IGFBP5;MARCKS;DLC1;PPIE;…
41	Cell cycle	1e-10	6.37e-09	NA	0.466841	1.51574	390	TUBB4B;CCNB2;CDC20;CCNB1;LMNA;TUBA4A;NPM1;SFN;PSMD11;PSMD7;PLK1;H2AFZ;PSMD14;CENPM;DYNLL1;NEK2;AURKA;KIF20A;PSMD13;RPA3;PTTG1;KIF2C;CDC25B;CENPF;BIRC5;PSMA7;MYC;CENPA;RBX1;PSMB7;PSMA1;GADD45A;TOP2A;CKAP5;UBC;UBE2C;ODF2;WEE1;CEP70;RUVBL2;SKA2;PSMC4;KIF23;KIF18A;PPP2R1A;BUB1;CNTRL;CENPE;RAD21;HIST2H2AC;CCNA2;NDE1;PSMD2;DCTN3;UBB;BUB1B;SEC13;PSMB3;PSMB6;PSMC3;SKP1;PSMC5;PSMB1;PSMC2;PSMB2;PSMD3;PSMA3…
58	DNA replication	1e-10	6.37e-09	NA	0.526016	1.6652	190	CDC20;PSMD11;PSMD7;PLK1;POLE4;PSMD14;CENPM;KIF20A;PSMD13;RPA3;KIF2C;CENPF;BIRC5;PSMA7;CENPA;PSMB7;PSMA1;CKAP5;UBC;SKA2;PSMC4;KIF23;KIF18A;PPP2R1A;BUB1;CENPE;RAD21;CCNA2;NDE1;PSMD2;UBB;BUB1B;SEC13;PSMB3;PSMB6;PSMC3;PSMC5;PSMB1;PSMC2;PSMB2;PSMD3;PSMA3;NUDC;PSMB4;NUP37;PSMA4;PSMC1;PSMA5;PSMD8;SPC25;PSMD6;PSMA2;FBXO5;ZWINT;PCNA;PSMB5;FEN1;PSMD4;PSMC6;GINS2;GMNN;NUF2;MIS12;SPC24;SSBP1;PRIM1;MAD2L1;BUB…
64	Destabilization of mRNA by AUF1 (hnRNP D0)	1e-10	6.37e-09	NA	0.673092	1.96044	54	HSPA8;HSPB1;PSMD11;PSMD7;PSMD14;PSMD13;PSMA7;RBX1;PSMB7;PSMA1;UBC;PSMC4;PSMD2;UBB;PSMB3;PSMB6;PSMC3;PSMC5;PSMB1;PSMC2;PSMB2;PSMD3;PSMA3;PSMB4;PSMA4;PSMC1;PSMA5;HSPA1A;PSMD8;PSMD6;PSMA2;PSMB5;PSMD4;PSMC6;CDK4;PSMB9;PSMD1;PSME2;PSME1;PSMB8;EIF4G1
65	Disease	1e-10	6.37e-09	NA	0.437033	1.42401	433	CXCL8;FAU;RICTOR;HMGA1;LMNA;SLC25A5;SPRY2;VPS37C;NPM1;ACTB;FOXO3;PPIA;LDHB;PSMD11;PSMD7;H2AFZ;NR4A1;TGFBI;PSMD14;CALR;PSMD13;HSP90B1;RANBP1;PDIA6;XRCC6;PSMA7;MYC;RBX1;PSMB7;KDELR3;PSMA1;SLC25A4;UBC;HERPUD1;HSPA5;CALM1;TRIB3;DDIT3;ACADVL;SLC25A6;PSMC4;HLA-A;RAN;PPP2R1A;XBP1;AP2M1;CNTRL;AP1M2;HRAS;HIST2H2AC;PSMD2;POLR2L;CYBA;POLR2F;ELL;AP2S1;UBB;DNAJC3;PSMB3;NCF2;DNAJB9;PSMB6;CDC37;DNAJB11;TCEA1;PS…
71	EGFR1 pathway	1e-10	6.37e-09	NA	0.593015	1.82414	111	DUSP4;ZFP36L1;PLAU;DUSP1;BCL6;TAGLN;SPRY2;HSPB1;CAV1;LIF;ANXA1;IER3;CTSH;RANBP1;CAV2;KRT16;SQSTM1;MYC;GADD45A;PHLDA1;HBEGF;EREG;HMGB3;CLK1;MT1X;VEGFA;GRN;BUB1B;IGBP1;AREG;PDCD5;TUBB;ITGA3;SLC20A1;RRM2;COTL1;TIMP3;LCN2;CDK4;IGFBP3;ZFP36L2;MGLL;ITGA2;PHLDA2;DDX21;MYBL2;MET;LAD1;EGFR;E2F1;CYCS;TGFB2;FKBP4;ZYX;VCL;TCOF1;NOP56;MCM3;ID3;TUBG1;MT1F;CDC42;ADSS;PKMYT1;ESPL1;SDC4;NINJ1;CLDN4;HNRNPAB;DUSP6;…
73	Electron transport chain	1e-10	6.37e-09	NA	0.629273	1.87131	70	UQCRH;SLC25A5;UQCRFS1;NDUFS5;NDUFV1;NDUFA4;COX6C;COX6A1;SLC25A4;COX5B;SLC25A6;NDUFS6;NDUFB9;NDUFS2;COX4I1;NDUFA12;NDUFC2;NDUFAB1;UQCR10;UQCRQ;NDUFB6;NDUFB2;COX8A;NDUFA9;UQCRC1;COX17;COX5A;NDUFA6;SDHA;NDUFB8;NDUFS3;NDUFA10;SDHC;UQCRC2;NDUFS4;COX7A2;NDUFS8;NDUFA8;NDUFC1;NDUFB4;NDUFA2;NDUFV2;SDHD;UCP2;COX6B1;NDUFS7;NDUFA3;UQCR11;NDUFB7;NDUFB5;NDUFB3;COX7B;COX7C;NDUFA1;NDUFB1
96	Huntington's disease	1e-10	6.37e-09	NA	0.55867	1.7341	127	UQCRH;SOD2;SLC25A5;BBC3;CLTB;UQCRFS1;CYC1;NDUFS5;NDUFV1;NDUFA4;COX6C;SOD1;COX6A1;SLC25A4;COX5B;SLC25A6;NDUFS6;NDUFB9;AP2M1;NDUFS2;COX4I1;NDUFC2;NDUFAB1;UQCR10;UQCRQ;POLR2L;POLR2F;AP2S1;NDUFB6;NDUFB2;COX8A;NDUFA9;UQCRC1;HDAC2;COX5A;VDAC2;POLR2J;NDUFA6;AP2B1;SDHA;CLTA;NDUFB8;NDUFS3;POLR2G;HDAC1;NDUFA10;SDHC;UQCRC2;NDUFS4;COX7A2;GNAQ;NDUFS8;NDUFA8;NDUFC1;DCTN2;NDUFB4;CYCS;NDUFA2;VDAC1;BDNF;POLR2B;ND…
108	Interleukin-2 signaling pathway	1e-10	6.37e-09	NA	0.42541	1.39117	506	PIM1;BIRC3;DUSP4;CXCL8;DUSP10;LTB;BHLHE40;ARF6;STK17B;ICAM1;ZFP36;LYN;PLAU;DUSP1;DUSP5;ARL6IP1;BCL6;FOSL2;DENND3;CITED2;BBC3;LDLR;CLIC3;SFPQ;PMAIP1;IRS2;ACTB;SFN;SERPINE1;FOXO3;S100A11;MT2A;TXN;SOCS3;LIF;LDHB;NFAT5;REL;RNF139;IER3;CTSC;KLF6;LAPTM4B;ACTN1;ETS2;CTSH;GPRC5B;ST13;CDC25B;SLC7A5;MYC;TAGLN2;UBC;PDIA3;PTP4A1;IL1B;NME1;XBP1;ZBED2;HRAS;NDUFA12;VEGFA;NAMPT;ATP6AP2;MTHFD2;MGST1;DNAJC3;TRAP1;…
109	Interleukin-4 regulation of apoptosis	1e-10	6.37e-09	NA	0.547466	1.70229	133	ARL4C;CXCL8;LTB;STK17B;CXCL2;BCL6;CITED2;RIPK2;RAB11B;PAWR;HSPA8;CLTB;ANXA1;CTSC;ACTN1;TP53BP2;SPINT2;INHBA;CTSL;MYC;CD9;TOP2A;GAS6;CYP1B1;DNAJC3;UPP1;PDGFB;TNC;EXT1;ELL2;GATA6;JUN;RBMS1;TIMP3;TIMP2;FN1;LOX;ITGA2;JAG1;IFI16;S100P;FOXC1;MET;MAD2L1;DAAM1;UBL3;MCM7;CEBPB;EGFR;NUAK1;IL18;CDC45;GATA3;F3;LAMA3;DDIT4;SLC38A1;MCM4;MCM3;ID3;RDX;FJX1;MCM6;MCM5;CCPG1;UBE2L6;NINJ1;MCM2;GCNT1;MXD1;FOS;DUSP6;F…
116	Licensing factor removal from origins	1e-10	6.37e-09	NA	0.689804	2.02844	60	CDC20;PSMD11;PSMD7;PSMD14;PSMD13;PTTG1;PSMA7;PSMB7;PSMA1;AZIN1;PSMC4;PSMD2;PSMB3;PSMB6;PSMC3;PSMC5;PSMB1;PSMC2;PSMB2;PSMD3;PSMA3;PSMB4;PSMA4;PSMC1;PSMA5;PSMD8;PSMD6;PSMA2;PSMB5;ODC1;PSMD4;PSMC6;GMNN;MCM7;NQO1;CDC6;PSMB9;ORC6;PSMD1;PSME2;PSME1;MCM4;MCM3;MCM10;PSMB8;MCM6;MCM5
124	Mitotic G1-G1/S phases	1e-10	6.37e-09	NA	0.557003	1.72683	125	CCNB1;PSMD11;PSMD7;PSMD14;PSMD13;RPA3;PSMA7;MYC;PSMB7;PSMA1;TOP2A;UBC;WEE1;PSMC4;PPP2R1A;CCNA2;PSMD2;UBB;PSMB3;PSMB6;PSMC3;SKP1;PSMC5;PSMB1;PSMC2;PSMB2;PSMD3;PSMA3;PSMB4;PSMA4;PSMC1;PSMA5;PSMD8;CKS1B;PSMD6;PSMA2;RRM2;FBXO5;PCNA;PPP2R2A;PSMB5;TYMS;PSMD4;PSMC6;CDK4;CDKN2D;CDKN2C;DHFR;HDAC1;CCNH;PRIM1;MYBL2;MCM7;CCNE1;RPA1;CCNE2;E2F1;CDC6;CDC45;PSMB9;ORC6;PSMD1;PSME2;CDK1;PSME1;CDK6;MCM4;MCM3;MCM10;…
130	Oncostatin M	1e-10	6.37e-09	NA	0.559625	1.75968	166	CXCL8;JUNB;CEBPD;CXCL3;EDN1;CYR61;ICAM1;LYN;SOD2;PLAU;CXCL2;CCNB1;FOSL2;CST6;LDLR;KLF10;TPM1;SERPINE1;MT2A;SOCS3;MMP13;ANXA1;IER3;CDA;IL11;AURKA;ETS2;CTSH;PTTG1;KRT16;PGK1;MYC;CDH3;HSPA5;NEDD4L;VEGFA;DHCR24;CCNA2;LDHA;NAMPT;DNAJC3;KRT8;KRT18;PTHLH;CKS1B;VIM;TNC;BCL10;JUN;TIMP2;TNNC1;FN1;KRT6A;LCN2;S100A9;MGLL;KRT7;ITGB6;SAA1;S100P;B2M;ITGB8;MCM7;SNCG;ANXA3;EGFR;ITGAV;NUAK1;CRLF1;F3;KRT13;SRM;HMGC…
133	Parkinson's disease	1e-10	6.37e-09	NA	0.620007	1.87153	83	UQCRH;SLC25A5;UQCRFS1;CYC1;NDUFS5;NDUFV1;NDUFA4;COX6C;COX6A1;SLC25A4;COX5B;UBE2J1;SLC25A6;NDUFS6;NDUFB9;NDUFS2;COX4I1;NDUFC2;NDUFAB1;UQCR10;UQCRQ;PARK7;NDUFB6;UBB;NDUFB2;COX8A;NDUFA9;UQCRC1;COX5A;VDAC2;NDUFA6;SDHA;NDUFB8;NDUFS3;NDUFA10;SDHC;UQCRC2;NDUFS4;COX7A2;NDUFS8;NDUFA8;NDUFC1;UBE2L3;NDUFB4;CYCS;NDUFA2;VDAC1;NDUFV2;SDHD;UBE2L6;COX6B1;NDUFS7;NDUFA3;PINK1;UBA1;PPID;UQCR11;NDUFB7;NDUFB5;UBE2G1;…
154	Respiratory electron transport, ATP biosynthesis by chemiosmotic coupling, and heat production by uncoupling proteins	1e-10	6.37e-09	NA	0.656743	1.94479	66	UQCRH;UQCRFS1;CYC1;NDUFS5;NDUFV1;NDUFA4;COX6C;COX6A1;COX5B;NDUFS6;NDUFB9;NDUFS2;COX4I1;NDUFA12;NDUFC2;NDUFAB1;UQCR10;UQCRQ;NDUFA13;NDUFB6;NDUFB2;COX8A;NDUFA9;UQCRC1;COX5A;ETFA;NDUFA6;NDUFA11;SDHA;ETFB;NDUFB8;NDUFS3;NDUFB11;NDUFA10;SDHC;UQCRC2;NDUFS4;NDUFS8;NDUFA8;NDUFC1;NDUFB4;CYCS;NDUFA2;NDUFV2;SDHD;UCP2;COX6B1;NDUFS7;NDUFA3;UQCR11;NDUFB7;NDUFB5;NDUFB3;COX7B;COX7C;NDUFA1;NDUFB1
167	T cell receptor regulation of apoptosis	1e-10	6.37e-09	NA	0.503908	1.63868	409	TFPI2;YBX1;PIM1;BIRC3;NFKBIA;CXCL8;BCL3;JUNB;CEBPD;LTB;TNFAIP3;EGR1;STK17B;PLK2;SOD2;DUSP1;DUSP5;CCNB2;CDC20;CCNB1;NFKBIE;RELB;PLK3;SLC25A5;BBC3;PMAIP1;HSP90AB1;HSPA8;DAD1;PRDX1;GSTP1;LGALS1;ADRB2;PERP;S100A10;REL;ANXA1;PPA1;IER3;NR4A1;DYNLL1;CLU;ETS2;HSP90B1;TMBIM6;SLC3A2;FBL;TP53BP2;ENO1;FLNA;XRCC6;CDKN3;PGK1;CHCHD2;EIF5A;CENPF;BIRC5;MYC;SERPINE2;MAP4K4;COX6C;TOP2A;TFG;SOD1;MIF;EEF2;HNRNPA1;IL1…
168	TGF-beta regulation of extracellular matrix	1e-10	6.37e-09	NA	0.509173	1.64878	349	TFPI2;UGCG;PIM1;NEDD9;INSIG1;JUNB;CEBPD;EDN1;CYR61;TNFAIP3;STK17B;PLK2;SNAI2;ARL4A;ARHGEF3;CST6;CITED2;PTGER4;EPHA2;KLF10;PAWR;SERPINE1;S100A11;CAV1;S100A10;PPA1;CTSC;TGFBI;IL11;TACSTD2;CKLF;MYH9;ETS2;PTTG1;CDC25B;PKM;SPINT2;INHBA;SLC7A5;CTSL;DKK1;MYC;CDH2;FOSL1;HERPUD1;WEE1;TNFRSF12A;TRIB3;MORF4L2;RUVBL2;CLDN1;IL1B;SLC7A11;CLK1;VEGFA;STMN1;CYP1B1;PFKP;CAP1;OXA1L;SCD;CPA4;MTHFD2;MGST1;FBLN1;EFEMP…
177	Tricarboxylic acid (TCA) cycle and respiratory electron transport	1e-10	6.37e-09	NA	0.593808	1.81332	99	UQCRH;UQCRFS1;CYC1;LDHB;PDHA1;SUCLG1;NDUFS5;NDUFV1;NDUFA4;COX6C;COX6A1;COX5B;NDUFS6;NDUFB9;NDUFS2;COX4I1;NDUFA12;NDUFC2;NDUFAB1;LDHA;UQCR10;UQCRQ;MDH2;NDUFA13;NDUFB6;IDH3B;PDHB;NDUFB2;COX8A;NDUFA9;UQCRC1;COX5A;ETFA;NDUFA6;FH;NDUFA11;SDHA;ETFB;NDUFB8;NDUFS3;NDUFB11;NDUFA10;SDHC;UQCRC2;NDUFS4;NDUFS8;NDUFA8;NDUFC1;NDUFB4;DLD;CYCS;NDUFA2;IDH2;NDUFV2;SDHD;UCP2;COX6B1;NDUFS7;NDUFA3;BSG;UQCR11;IDH1;NDUF…
178	Ubiquitin-mediated degradation of phosphorylated Cdc25A	1e-10	6.37e-09	NA	0.652978	1.9165	59	PSMD11;PSMD7;PSMD14;PSMD13;PSMA7;PSMB7;PSMA1;AZIN1;UBC;PSMC4;PSMD2;OAZ1;UBB;PSMB3;PSMB6;PSMC3;SKP1;PSMC5;PSMB1;PSMC2;PSMB2;PSMD3;PSMA3;PSMB4;PSMA4;PSMC1;PSMA5;PSMD8;CKS1B;PSMD6;PSMA2;PSMB5;ODC1;PSMD4;PSMC6;NQO1;PSMB9;PSMD1;PSME2;PSME1
184	mRNA stability regulation by proteins that bind AU-rich elements	1e-10	6.37e-09	NA	0.604221	1.81624	80	ZFP36L1;ZFP36;HSPA8;HSPB1;PSMD11;PSMD7;PSMD14;PSMD13;PSMA7;PSMB7;TNPO1;PSMA1;UBC;PSMC4;PSMD2;UBB;PSMB3;PSMB6;PSMC3;PSMC5;PSMB1;PSMC2;PSMB2;PSMD3;PSMA3;PSMB4;YWHAB;PSMA4;PSMC1;PSMA5;HSPA1A;PSMD8;PSMD6;PSMA2;PSMB5;PSMD4;PSMC6;EXOSC8;ANP32A;EXOSC7;YWHAZ;PSMB9;EXOSC1;PSMD1;PSME2;PSME1;EXOSC5;PSMB8;EIF4G1
156	S phase	2.46e-10	1.5e-08	0.814036	0.564702	1.73294	106	PSMD11;PSMD7;PSMD14;PSMD13;RPA3;CDC25B;PSMA7;MYC;PSMB7;PSMA1;UBC;WEE1;PSMC4;CCNA2;PSMD2;UBB;PSMB3;PSMB6;PSMC3;SKP1;PSMC5;PSMB1;PSMC2;PSMB2;PSMD3;PSMA3;PSMB4;PSMA4;PSMC1;PSMA5;PSMD8;CKS1B;PSMD6;PSMA2;PCNA;PSMB5;FEN1;PSMD4;PSMC6;CDK4;GINS2;CCNH;PRIM1;MCM7;CCNE1;POLD3;RPA1;CCNE2;RFC2;RFC4;CDC6;CDC45;PSMB9;ORC6;PSMD1;PSME2;PSME1;GINS4;RFC3;MCM4;MCM3;PSMB8;MCM6;MCM5;MAX;MCM2;POLD2;CCND1;PSMD12;CDKN1A;…
61	Degradation of beta-catenin by the destruction complex	2.58e-10	1.51e-08	0.814036	0.633798	1.8745	65	CDC20;PSMD11;PSMD7;PSMD14;PSMD13;PSMA7;CSNK1A1;RBX1;PSMB7;PSMA1;UBC;PSMC4;PPP2R1A;PSMD2;UBB;PSMB3;PSMB6;PSMC3;SKP1;PSMC5;PSMB1;PSMC2;PSMB2;PSMD3;PSMA3;PSMB4;PSMA4;PSMC1;PSMA5;PSMD8;PSMD6;PSMA2;FBXO5;PSMB5;PSMD4;PSMC6;PSMB9;CTNNB1;PSMD1;PSME2;PSME1
42	Cell cycle checkpoints	2.78e-10	1.57e-08	0.814036	0.560449	1.72421	110	CCNB2;CDC20;CCNB1;PSMD11;PSMD7;PSMD14;PSMD13;RPA3;PSMA7;PSMB7;PSMA1;UBC;UBE2C;WEE1;PSMC4;PSMD2;UBB;BUB1B;PSMB3;PSMB6;PSMC3;PSMC5;PSMB1;PSMC2;PSMB2;PSMD3;PSMA3;CDC25C;PSMB4;PSMA4;PSMC1;PSMA5;PSMD8;PSMD6;PSMA2;PSMB5;CLSPN;PSMD4;PSMC6;MAD2L1;BUB3;MCM7;CCNE1;RPA1;CCNE2;RFC2;RFC4;CDC6;CDC45;PSMB9;ORC6;PSMD1;PSME2;CDK1;PSME1;RFC3;MCM4;MCM3;MCM10;RAD1;PSMB8;MCM6;MCM5
91	HIV infection	6.53e-10	3.55e-08	0.801216	0.501961	1.58264	175	HMGA1;SLC25A5;VPS37C;NPM1;PPIA;PSMD11;PSMD7;PSMD14;PSMD13;RANBP1;XRCC6;PSMA7;RBX1;PSMB7;PSMA1;SLC25A4;UBC;SLC25A6;PSMC4;HLA-A;RAN;AP2M1;AP1M2;PSMD2;POLR2L;POLR2F;ELL;AP2S1;UBB;PSMB3;PSMB6;TCEA1;PSMC3;SKP1;PSMC5;PSMB1;PSMC2;PSMB2;PSMD3;PSMA3;PSMB4;NUP37;PSMA4;PSMC1;PSMA5;PSMD8;PSMD6;POLR2J;PSMA2;AP2B1;PSMB5;FEN1;PSMD4;PSMC6;GTF2A2;VPS37B;RAC1;POLR2G;B2M;CCNH;RAE1;SUPT16H;NUP93;AP1S1;PSIP1;TSG101;G…
22	Apoptosis regulation	7.95e-10	4.16e-08	0.801216	0.625434	1.84676	63	PSMD11;PSMD7;PSMD14;PSMD13;PSMA7;PSMB7;PSMA1;UBC;POMP;PSMC4;PSMD2;UBB;PSMB3;PSMB6;PSMC3;PSMC5;PSMB1;PSMC2;PSMB2;PSMD3;PSMA3;PSMB4;DAPK3;PSMA4;PSMC1;PSMA5;PSMD8;PSMD6;PSMA2;PSMB5;PSMD4;PSMC6;CCNE1;CCNE2;MAGED1;PSMB9;DAPK1;PSMD1;PSME2;PSME1
68	Downstream signaling events Of B cell receptor (BCR)	1.17e-09	5.91e-08	0.788187	0.575634	1.74693	88	NFKBIA;NFKBIE;RICTOR;FOXO3;PSMD11;REL;PSMD7;NR4A1;PSMD14;PSMD13;PSMA7;PSMB7;PSMA1;UBC;TRIB3;PSMC4;HRAS;PSMD2;UBB;PSMB3;PSMB6;PSMC3;SKP1;PSMC5;PSMB1;PSMC2;PSMB2;PSMD3;PSMA3;PSMB4;PSMA4;PSMC1;PSMA5;PSMD8;PSMD6;PSMA2;BCL10;PSMB5;PSMD4;PSMC6;BAD
77	FSH regulation of apoptosis	1.84e-09	8.69e-08	0.788187	0.488695	1.54517	184	TFPI2;GPRC5A;ARL4C;ENC1;BCL3;DUSP1;LDLR;KLF10;PMAIP1;TPM1;PAWR;ACTB;IER3;CLU;CTNND1;ACTN1;TMBIM6;GPRC5B;THBS1;PGK1;KNSTRN;DKK1;CSNK1A1;MAP4K4;PTP4A1;EREG;AXL;PPP2R1A;RAB1A;MT1X;VEGFA;CEBPG;ILK;STK17A;PSMD3;AREG;FST;TUBB;UPP1;TUBA1A;KRT18;ITGA3;DUSP14;PTPN1;ISG15;GATA6;MAP2K3;ACTG2;TIMP3;IGFBP5;AKAP12;IGFBP3;RASAL2;BAD;COL18A1;ANXA4;PDXK;DAB2;S100A6;JMJD6;IFITM3;SMARCA4;IFITM2;ABLIM1;PPIH;DAPK1;PS…
131	Oxidative phosphorylation	1.84e-09	8.69e-08	0.788187	0.576786	1.74808	87	UQCRH;UQCRFS1;CYC1;PPA1;NDUFS5;NDUFV1;NDUFA4;COX6C;COX6A1;COX5B;NDUFS6;NDUFB9;NDUFS2;COX4I1;NDUFC2;NDUFAB1;UQCR10;UQCRQ;ATP6AP2;NDUFB6;NDUFB2;COX8A;NDUFA9;UQCRC1;COX17;COX5A;NDUFA6;NDUFA11;SDHA;NDUFB8;NDUFS3;NDUFA10;SDHC;ATP6V0B;UQCRC2;NDUFS4;COX7A2;NDUFS8;NDUFA8;NDUFC1;ATP6V0E1;NDUFB4;NDUFA2;NDUFV2;SDHD;ATP6V1H;COX6B1;NDUFS7;NDUFA3;ATP6V1D;UQCR11;NDUFB7;ATP6V1F;NDUFB5;NDUFB3;COX7B;COX7C;NDUFA1;N…
52	Cyclin A-Cdk2-associated events at S phase entry	2.93e-09	1.34e-07	0.774939	0.613585	1.81909	67	PSMD11;PSMD7;PSMD14;PSMD13;CDC25B;PSMA7;MYC;PSMB7;PSMA1;UBC;WEE1;PSMC4;CCNA2;PSMD2;UBB;PSMB3;PSMB6;PSMC3;SKP1;PSMC5;PSMB1;PSMC2;PSMB2;PSMD3;PSMA3;PSMB4;PSMA4;PSMC1;PSMA5;PSMD8;CKS1B;PSMD6;PSMA2;PSMB5;PSMD4;PSMC6;CDK4;CCNH;CCNE1;CCNE2;PSMB9;PSMD1;PSME2;PSME1;PSMB8;PKMYT1
110	Interleukin-5 regulation of apoptosis	3.5e-09	1.56e-07	0.774939	0.563396	1.71326	91	TFPI2;PIM1;BIRC3;DUSP4;CXCL8;EGR1;ICAM1;NFKB2;SOD2;DUSP5;CXCL2;NFKBIE;FOSL2;RELB;SFPQ;REL;IER3;ENO1;INHBA;TPM4;NFE2L2;GADD45A;IL1A;HBEGF;IL1B;MT1X;TRAP1;ATF4;PSMB4;UPP1;LMNB1;ITGA6;CD24;ZFP36L2;CCNH;TRA2A;ANXA3;LIMK2;IDI1;HSPA2;ZYX;SRI;HIF1A;SGK1;QSOX1;CD44;IRAK1;CD55;SDC4;MAX;MAPK6;ID2;FOS;DUSP6
59	DNA replication pre-Initiation	3.76e-09	1.62e-07	0.761461	0.576613	1.73325	80	PSMD11;PSMD7;PSMD14;PSMD13;RPA3;PSMA7;PSMB7;PSMA1;UBC;PSMC4;CCNA2;PSMD2;UBB;PSMB3;PSMB6;PSMC3;PSMC5;PSMB1;PSMC2;PSMB2;PSMD3;PSMA3;PSMB4;PSMA4;PSMC1;PSMA5;PSMD8;PSMD6;PSMA2;PSMB5;PSMD4;PSMC6;GMNN;PRIM1;MCM7;RPA1;E2F1;CDC6;CDC45;PSMB9;ORC6;PSMD1;PSME2;PSME1;MCM4;MCM3;MCM10;PSMB8;MCM6;MCM5
13	Alzheimer's disease	4.47e-09	1.87e-07	0.761461	0.549792	1.68718	106	UQCRH;UQCRFS1;CYC1;NDUFS5;NDUFV1;NDUFA4;COX6C;COX6A1;COX5B;CALM1;IL1B;NDUFS6;NDUFB9;NDUFS2;COX4I1;CALM2;NDUFC2;NDUFAB1;UQCR10;UQCRQ;NDUFB6;NDUFB2;COX8A;CALM3;NDUFA9;UQCRC1;COX5A;NDUFA6;GAPDH;SDHA;BAD;HSD17B10;NDUFB8;NAE1;NDUFS3;CAPN2;ERN1;NDUFA10;SDHC;UQCRC2;NDUFS4;COX7A2;GNAQ;NDUFS8;NDUFA8;NDUFC1;NDUFB4;CYCS;BID;NDUFA2;NDUFV2;SDHD;COX6B1;APP;NDUFS7;NDUFA3;UQCR11;ADAM17;MAPK1;NDUFB7;NDUFB5;NDUFB3…
21	Apoptosis	4.92e-09	2e-07	0.761461	0.486187	1.53629	183	BIRC3;NFKBIA;NFKBIE;LMNA;BBC3;PMAIP1;PSMD11;PSMD7;PSMD14;DYNLL1;PSMD13;BIRC5;PSMA7;MYC;PSMB7;PSMA1;UBC;IL1A;MCL1;IL1B;PSMC4;HIST1H1D;HIST1H1E;BOK;HIST1H1C;HIST1H1B;HMGB1;PSMD2;UBB;PSMB3;PSMB6;PSMC3;PSMC5;PSMB1;GSN;PSMC2;DSP;PSMB2;PSMD3;PSMA3;PSMB4;YWHAB;DAPK3;PSMA4;PSMC1;LMNB1;PSMA5;PSMD8;PSMD6;PSMA2;VIM;PSMB5;JUN;HMGB2;CLSPN;PSMD4;PSMC6;HELLS;BAD;CAPN2;IRF6;SPTAN1;CDH1;MAGED1;BMF;E2F1;IGF1R;TP63…
146	Proteasome degradation	5.3e-09	2.1e-07	0.761461	0.629934	1.8422	57	PSMD11;PSMD7;H2AFZ;PSMD13;PSMA7;PSMB7;PSMA1;UBC;HLA-C;PSMC4;HLA-A;PSMD2;RPN2;UBB;PSMB3;PSMB6;PSMC3;PSMC5;PSMB1;PSMC2;PSMB2;PSMD3;PSMA3;PSMB4;PSMA4;PSMC1;PSMA5;PSMD8;PSMD6;PSMA2;PSMB5;PSMD4;PSMC6;H2AFX;PSMB9;PSMD1;PSME2;PSME1;PSMB8;RPN1
143	Prolactin regulation of apoptosis	7.04e-09	2.72e-07	0.761461	0.569212	1.7209	84	DUSP4;UQCRH;BCL3;EGR1;CITED4;MAFF;BCL6;MYL12B;HSP90AB1;SOCS3;LDHB;CCT2;IER3;KLF6;TMBIM6;RBX1;EEF1A1;LMCD1;HNRNPA1;HSPA5;PHLDA1;CLDN1;SSR3;PSMD2;ALDH7A1;VPS29;OXA1L;DCTN3;GLIPR1;AREG;PSMA4;HSP90AA1;PTHLH;FTH1;SSBP1;PHLDA2;NUP93;CEBPB;TP63;MATN2;FBXO32;HMOX1;EFNA1;ANK3;DUSP6;IRF1;SF3B4;CCND1;N4BP2L2;NABP1;BRCA1
172	Thymic stromal lymphopoietin (TSLP) pathway	1.57e-08	5.9e-07	0.733762	0.672513	1.91289	40	CXCL8;BCL3;CXCL3;ICAM1;CXCL2;PSMD11;MYC;CD9;PSMA1;CLDN1;IL1B;NME1;CLDN7;TFRC;PSMC5;PSMB1;PSMB2;PSMB4;PDCD5;PSMA4;PSMA5;PSMA2;JAG1;PDCD6;PSMB9;PSME2;PSME1;PSMB8;CLDN4;IRF1;TGFB1;KYNU
79	Folding of actin by CCT/TriC	1.84e-08	6.75e-07	0.733762	0.934722	2.1428	9	ACTB;CCT2;CCT3;TCP1;CCT5;CCT6A;CCT7;CCT4;CCT8
90	HIV factor interactions with host	1.96e-08	7.01e-07	0.733762	0.540301	1.66199	111	HMGA1;SLC25A5;NPM1;PPIA;PSMD11;PSMD7;PSMD14;PSMD13;RANBP1;PSMA7;RBX1;PSMB7;PSMA1;SLC25A4;UBC;SLC25A6;PSMC4;HLA-A;RAN;AP2M1;AP1M2;PSMD2;AP2S1;UBB;PSMB3;PSMB6;PSMC3;SKP1;PSMC5;PSMB1;PSMC2;PSMB2;PSMD3;PSMA3;PSMB4;NUP37;PSMA4;PSMC1;PSMA5;PSMD8;PSMD6;PSMA2;AP2B1;PSMB5;PSMD4;PSMC6;RAC1;B2M;RAE1;NUP93;AP1S1;PSIP1;PSMB9;PSMD1;PSME2;PSME1;BANF1;PSMB8;AP1S3;ATP6V1H;PACS1;PAK2;AAAS;PSMD12;KPNB1;NUP88;TPR;NU…
26	Autodegradation of Cdh1 by Cdh1-APC/C	2.51e-08	8.74e-07	0.733762	0.616867	1.80398	57	PSMD11;PSMD7;PSMD14;PSMD13;PSMA7;PSMB7;PSMA1;UBE2C;PSMC4;PSMD2;PSMB3;PSMB6;PSMC3;PSMC5;PSMB1;PSMC2;PSMB2;PSMD3;PSMA3;PSMB4;PSMA4;PSMC1;PSMA5;PSMD8;PSMD6;PSMA2;PSMB5;PSMD4;PSMC6;CDC6;PSMB9;PSMD1;PSME2;PSME1
87	HIF-1 degradation in normoxia	5.93e-08	2.02e-06	0.719513	0.571926	1.70663	73	TXN;PSMD11;PSMD7;PSMD14;PSMD13;PSMA7;PSMB7;PSMA1;PSMC4;PSMD2;APEX1;PSMB3;PSMB6;PSMC3;PSMC5;PSMB1;PSMC2;PSMB2;PSMD3;PSMA3;PSMB4;PSMA4;PSMC1;PSMA5;HSP90AA1;PSMD8;PSMD6;PSMA2;PSMB5;PSMD4;PSMC6;HDAC1;ID1;LAMTOR5;PSMB9;PSMD1;PSME2;PSMG3;PSME1;HIF1A;PSMB8;OS9;MAPK6;SAT2;MAPK1;MAPK12;PSMD12
99	Immune system	8.02e-08	2.67e-06	0.704976	0.392851	1.28939	571	BIRC3;DUSP4;NFKBIA;TNFAIP3;EGR1;ICAM1;NFKB2;LYN;KPNA2;CDC20;NFKBIE;RICTOR;RIPK2;UBA6;HSP90AB1;IRS2;FOXO3;MT2A;TXN;SOCS3;PSMD11;REL;PSMD7;RAB7A;CTSC;NR4A1;PSMD14;DYNLL1;UBE2S;KIF20A;CALR;PSMD13;CTSH;HSP90B1;KIF2C;ITGB1;CTSL;CTSV;PSMA7;SQSTM1;RBX1;PSMB7;PTPN2;PSMA1;KIF4A;UBC;UBE2C;IL1A;HSPA5;HLA-C;RACGAP1;CALM1;PDIA3;TRIB3;IFNGR2;UBE2J1;IL1B;PSMC4;KIF23;HLA-A;KIF18A;PPP2R1A;EIF4A2;ENAH;AP2M1;NEDD4L…
145	Proteasome complex	1.26e-07	4.1e-06	0.690132	0.741632	2.00331	24	PSMD11;PSMD14;PSMA7;PSMB7;PSMA1;RPN2;PSMB3;PSMB6;PSMB1;PSMB2;PSMD3;PSMA3;PSMB4;PSMA4;PSMA5;PSMA2;PSMB5;PSMD4
14	Amino acid metabolism	1.87e-07	5.94e-06	0.690132	0.504552	1.56418	124	AHCY;PSMD11;PSMD7;PSMD14;PSMD13;INHBA;PSMA7;PSMB7;PSMA1;AZIN1;PSMC4;PSMD2;ALDH7A1;OAT;OAZ1;PSMB3;PSMB6;PSMC3;PSMC5;PSMB1;PHGDH;PSMC2;PSMB2;PSMD3;PSMA3;PSMB4;PSMA4;PSMC1;PSMA5;PSAT1;PSMD8;PSMD6;PSMA2;PSMB5;GLS;PSPH;ODC1;PSMD4;PSMC6;ETHE1;LHB;GPT2;HSD17B10;BCAT1;ARG2;NQO1;GCLC;ASNS;SHMT1;DLD;PSMB9;GCDH;FAH;SRM;PSMD1;PSME2;PSME1;CKB;SMS;PSMB8;HIBADH;ADI1;HIBCH;BCAT2;ACAT1;GLUD1;PSMD12;KYNU;AMD1;INHB…
155	Response to elevated platelet cytosolic calcium	3.24e-07	1.01e-05	0.674963	0.636179	1.82437	44	TUBA4A;SERPINE1;PPIA;CFL1;PFN1;CLU;ACTN1;FLNA;THBS1;CD9;SOD1;HSPA5;CALM1;GAS6;PSAP;VEGFA;CD63;CAP1;WDR1;PDGFB;TMSB4X;FN1;LAMP2;ACTN4;SRGN;TGFB2;VCL
51	Cooperation of prefoldin and TriC/CCT in actin and tubulin folding	3.47e-07	1.06e-05	0.674963	0.742738	1.98682	22	TUBA1B;TUBB4B;TUBA1C;TUBA4A;ACTB;CCT2;CCT3;TCP1;CCT5;CCT6A;CCT7;CCT4;TUBB6;CCT8;TUBB2A;TUBA1A;PFDN2;PFDN6;PFDN5;PFDN4
160	Signaling by the B cell receptor (BCR)	3.88e-07	1.16e-05	0.674963	0.518767	1.59197	106	NFKBIA;LYN;NFKBIE;RICTOR;FOXO3;PSMD11;REL;PSMD7;NR4A1;PSMD14;PSMD13;PSMA7;PSMB7;PSMA1;UBC;CALM1;TRIB3;PSMC4;HRAS;PSMD2;UBB;PSMB3;PSMB6;PSMC3;SKP1;PSMC5;PSMB1;PSMC2;PSMB2;PSMD3;PSMA3;PSMB4;PSMA4;PSMC1;PSMA5;PSMD8;PSMD6;PSMA2;BCL10;PSMB5;PSMD4;PSMC6;BAD
140	Polo-like kinase 1 (PLK1) pathway	4.3e-07	1.24e-05	0.674963	0.630092	1.80268	43	CDC20;CCNB1;PLK1;AURKA;KIF20A;CDC25B;TPX2;ODF2;WEE1;ECT2;PRC1;PPP2R1A;BUB1;RAB1A;CENPE;BUB1B;CDC25C;NUDC;FBXO5;CLSPN;BORA;SPC24;NDC80;CENPU;CDK1;TUBG1
169	TNF-alpha effects on cytokine activity, cell motility, and apoptosis	4.26e-07	1.24e-05	0.674963	0.577892	1.70916	65	TFPI2;BIRC3;NFKBIA;TRAF4;CXCL8;CXCL3;LTB;TNFAIP3;ICAM1;NFKB2;SOD2;CXCL2;NFKBIE;RELB;RIPK2;PMAIP1;INHBA;PTPN2;IL1A;HBEGF;IFNGR2;IL1B;PDGFB;NRG1;SLPI;SAMD4A;JAG1;SPHK1;KLF7;TGFB2;TAF9;CD44;EFNA1;OPTN;TNFRSF10B;IRF1;CRABP2;ETS1;TNFAIP2;TNFAIP8;RYK
107	Interleukin-1 regulation of extracellular matrix	5.75e-07	1.62e-05	0.659444	0.583562	1.71223	58	BIRC3;NFKBIA;CXCL8;CXCL3;TNFAIP3;ICAM1;ZFP36;PLK2;SOD2;CXCL2;NFKBIE;MT2A;LIF;MMP13;INHBA;KLK6;FOSL1;IL1A;HBEGF;IL1B;NAMPT;JUN;AKR1B1;LOX;ID1;SAA2;TXNRD1;PRKDC;SRGN;MATN2;PTGES;RRAD;MMP11;ANXA9;ALDH3A2;FOS;DUSP6
175	Translation	5.92e-07	1.64e-05	0.659444	0.589622	1.72431	57	EIF3K;FAU;EEF1B2;EEF1D;EIF3I;EEF1A1;EEF2;EIF3E;EIF3F;EIF3D;EIF3H;EIF4A2;SSR3;RPN2;SEC61G;EIF4A1;EIF3A;EIF2S2;SEC61B;EIF4EBP1;SPCS2;EIF5;EIF4B;EIF5B;SEC61A1;SPCS1;EIF4H;SSR4;TRAM1;DDOST;EIF3G;SSR2;EIF3J;SEC11A;EIF4G1;RPN1;SEC11C;EIF3B;ETF1;EIF2S3;UBA52;EIF2B3;EIF2B5;EIF4E;EIF2B4;RSL24D1;EIF1AX
134	Pathogenic Escherichia coli infection	8.98e-07	2.44e-05	0.659444	0.638719	1.81428	39	ACTG1;TUBA1B;TUBB4B;TUBA1C;TUBA4A;ACTB;ARPC2;ITGB1;CLDN1;TUBB6;TUBB2A;TUBB;TUBA1A;KRT18;NCL;ARPC3;ARPC5;YWHAZ;CDH1;CTNNB1;ARPC1B;CDC42;CTTN;ARPC1A;ARPC5L;YWHAQ;ARHGEF2
149	Protein metabolism	1.53e-06	4.08e-05	0.643552	0.421772	1.35543	281	EIF3K;FAU;TUBA1B;TUBB4B;TUBA1C;TUBA4A;EEF1B2;ACTB;DAD1;EEF1D;CYC1;CCT2;CCT3;CALR;TCP1;CCT5;CCT6A;EIF5A;CCT7;EIF3I;EEF1A1;EEF2;SLC25A4;EIF3E;PDIA3;SLC25A6;HSPD1;EIF3F;EIF3D;GAS6;EIF3H;EIF4A2;CCT4;SSR3;TUBB6;RPN2;CCT8;SEC61G;SEC13;TUBB2A;EIF4A1;EIF3A;DPM1;TUBA1A;COX17;EIF2S2;SEC61B;EIF4EBP1;MCFD2;SPCS2;EIF5;SAMM50;EIF4B;GMPPB;TOMM7;GMPPA;GFPT1;VKORC1;PFDN2;B4GALT2;LMAN1;EIF5B;SEC61A1;SPCS1;EIF4H;SS…
78	Focal adhesion	1.84e-06	4.82e-05	0.643552	0.478813	1.4974	143	BIRC3;ACTG1;MYL7;MYL9;MYL12A;MYL12B;ACTB;MYL6;CAV1;ITGB4;ACTN1;FLNA;CAV2;THBS1;ITGB1;LAMC2;HRAS;VEGFA;ILK;COL4A1;COL5A1;ITGA3;COL4A2;PDGFB;ITGAE;TNC;MAP2K3;JUN;FN1;ITGA6;BAD;ITGA2;SHC3;ITGB6;ACTN4;RAC1;CAPN2;ITGB8;MET;FLNB;RAC3;EGFR;ITGAV;LAMC1;PDGFC;IGF1R;CTNNB1;LAMA3;ZYX;VCL;VAV2;COL4A4;PPP1CC;RAC2;COL1A1;CDC42;PDGFD;LAMB3;PARVA;MAPK6;BCAR1;PAK2;MAPK1;RAPGEF1;DIAPH1;CCND1;ITGB5;PXN;FLNC;MYLK;MA…
150	Protein processing in the endoplasmic reticulum	2.94e-06	7.56e-05	0.627257	0.469411	1.46419	139	HSP90AB1;HSPA8;DAD1;YOD1;CALR;HSP90B1;PDIA6;DNAJC1;RBX1;NFE2L2;HSPBP1;PPP1R15A;HERPUD1;HSPA5;PDIA3;DDIT3;UBE2J1;XBP1;LMAN2;SSR3;RPN2;DNAJC3;SEC61G;SEC13;P4HB;DNAJB11;ATF4;SKP1;HSP90AA1;SEC61B;HSPA1A;DERL1;DNAJB1;DERL2;HSPA1B;RNF5;HYOU1;HSPH1;DNAJA1;PDIA4;CKAP4;CAPN2;SEL1L;ERN1;SYVN1;LMAN1;STUB1;SEC61A1;DNAJB2;SSR4;TRAM1;DDOST;SSR2;HSPA2;CANX;VCP;SEC63;RPN1;OS9;DNAJC10;UBE2E3;SAR1B;SEC23A;PRKCSH;M…
45	Cell junction organization	3.01e-06	7.61e-05	0.627257	0.588307	1.69944	48	PARD6B;FERMT2;ITGB4;CTNND1;ACTN1;FLNA;ITGB1;LAMC2;CDH2;CDH3;CLDN1;RSU1;CLDN7;ILK;CD151;ITGA6;CADM1;CDH1;LIMS2;CTNNB1;LAMA3;COL17A1;CTNNA1;LAMB3;PARVA;CLDN4;FBLIM1;PRKCI;PXN;FLNC;DST;LIMS1;CRB3
185	p53 signaling pathway	3.39e-06	8.42e-05	0.627257	0.506841	1.55486	105	SNAI2;DUSP1;DUSP5;CCNB1;BCL6;PLK3;EPHA2;BBC3;PMAIP1;FOXA1;SFN;SERPINE1;CAV1;LIF;PERP;PRMT1;TP53BP2;DKK1;MAP4K4;GADD45A;MCL1;GDF15;TP53I3;DDX5;S100A2;CTSD;HDAC2;RGCC;HSPA1B;PCNA;JUN;IGFBP3;SERPINB5;COL18A1;RNF144B;MET;JMY;ZNF385A;EGFR;SMARCA4;CSE1L;E2F1;TP63;DDIT4;BID;CCNG1;TAF9;TNFRSF10B;BAX;FDXR;NDRG1;MMP2;CDKN1A;PCBP4;TFDP1;BCL2L1
170	TSH regulation of gene expression	4.32e-06	0.000105565	0.610527	0.554398	1.64362	67	CXCL8;TNFAIP3;EGR1;ICAM1;PLK2;NFKBIE;BCAR3;CAV1;NR4A1;TP53BP2;MYC;PPP1R15A;DUSP2;HMGB1;PRDX2;VEGFA;CALM2;CYBA;CYP1B1;FH;JUN;TIMP3;ADM;PPIC;PDIA4;HES1;ID1;ARHGAP29;PHLDB2;E2F1;PHLDB1;CKB;PXDC1;S100A4;FOS;LYST;SORD;PTPRF;IVL;HMGCR;PIK3R1;ATP2A2;NOTCH2;PTGS2
31	Beta-1 integrin cell surface interactions	5.02e-06	0.000120689	0.610527	0.652977	1.80764	31	PLAU;TGFBI;THBS1;ITGB1;LAMC2;VEGFA;COL4A1;COL5A1;ITGA3;TNC;MDK;FN1;ITGA6;COL18A1;ITGA2;ITGAV;LAMC1;LAMA3;COL7A1;COL4A4;CD81;COL1A1;LAMB3
8	Adaptive immune system	7.29e-06	0.000172477	0.610527	0.398846	1.29411	379	NFKBIA;ICAM1;LYN;CDC20;NFKBIE;RICTOR;RIPK2;UBA6;FOXO3;SOCS3;PSMD11;REL;PSMD7;RAB7A;CTSC;NR4A1;PSMD14;DYNLL1;UBE2S;KIF20A;CALR;PSMD13;CTSH;KIF2C;ITGB1;CTSL;CTSV;PSMA7;RBX1;PSMB7;PSMA1;KIF4A;UBC;UBE2C;HSPA5;HLA-C;RACGAP1;CALM1;PDIA3;TRIB3;UBE2J1;PSMC4;KIF23;HLA-A;KIF18A;PPP2R1A;ENAH;AP2M1;NEDD4L;CENPE;AP1M2;HRAS;PSMD2;CYBA;AP2S1;DCTN3;UBB;SEC61G;SEC13;PSMB3;NCF2;PSMB6;PSMC3;SKP1;PSMC5;PSMB1;PSMC2;P…
163	Spliceosome	1.06e-05	0.000247332	0.593325	0.476414	1.47633	122	SRSF4;HNRNPM;HSPA8;SRSF3;SNRPE;SNRPD3;SNRPG;HNRNPC;HNRNPK;HNRNPA1;SNRPF;SNRPD1;SF3B6;DDX5;RBMX;HNRNPA3;HNRNPU;EIF4A3;RBM8A;SRSF5;RBM25;HSPA1A;SRSF9;HSPA1B;SNW1;LSM5;PPIE;CTNNBL1;MAGOH;MAGOHB;SNRNP40;PUF60;TRA2A;PLRG1;SNRPC;SNRPB;LSM8;BUD31;SF3A3;BCAS2;HSPA2;PRPF40A;DHX15;SNRPB2;PPIH;SF3B2;LSM4;PRPF31;SNRPA1;SRSF7;SF3B1;PRPF38B;LSM6;RBM22;PPIL1;SRSF2;LSM7;DDX46;SF3B4;XAB2;LSM3;SYF2;TRA2B;SART1;SF3…
86	Glutathione metabolism	1.38e-05	0.000316983	0.593325	0.638089	1.76329	30	MGST3;GSTP1;MGST1;GPX2;RRM2;ODC1;GSTM3;GSTO1;GGCT;GCLC;G6PD;SRM;GSTT2B;GSTK1;IDH2;GPX4;SMS;GSS;PGD;TXNDC12;IDH1;MGST2
182	Wnt interactions in lipid metabolism and immune response	1.81e-05	0.000408274	0.57561	0.688461	1.84163	22	ENC1;DUSP1;KLF10;IL32;CDC25B;DKK1;MYC;IL1B;KLF5;RBP1;HES1;PEPD;GPNMB;FOS;DUSP6;PDCL;SIAH2;CCND1
4	Actin cytoskeleton regulation	1.97e-05	0.000437296	0.57561	0.460063	1.43413	137	ACTG1;MYL7;MYL9;MYL12A;MYL12B;ACTB;CFL1;PFN1;ITGB4;ACTN1;MYH9;ARPC2;ITGB1;ENAH;HRAS;WASF2;GSN;ITGA3;PDGFB;ITGAE;TMSB4X;FN1;ITGA6;ARPC3;ITGA2;ITGB6;ACTN4;RAC1;RRAS;ITGB8;RAC3;ARPC5;GNG12;EGFR;ITGAV;LIMK2;PDGFC;VCL;VAV2;MSN;ARPC1B;GIT1;PPP1CC;RDX;RAC2;CDC42;PDGFD;ARPC1A;ARPC5L;MAPK6;BCAR1;PAK2;MAPK1;NCKAP1;DIAPH1;NRAS;RASSF7;ITGB5;PXN;MYLK;MRAS;GNA12;PPP1CB;RRAS2;WASF1;PPP1CA
127	Myc active pathway	2.14e-05	0.000467429	0.57561	0.53726	1.59281	67	PIM1;CCNB1;HMGA1;PMAIP1;NPM1;ENO1;BIRC5;MYC;FOSL1;DDX18;RUVBL2;HSPD1;NME1;LDHA;PTMA;TFRC;EIF4A1;HSP90AA1;NCL;GAPDH;ODC1;MTDH;CDK4;BCAT1;RUVBL1;ACTL6A;SHMT1;NDUFAF2;CDCA7;TAF9;EIF4G1;PRDX3;PEG10;MAX;ID2;HSPA4;BAX
67	Downregulation of MTA-3 in ER-negative breast tumors	2.56e-05	0.00055262	0.57561	0.792948	1.9202	12	SNAI2;TUBA4A;HSPB1;CTSD;TUBA1A;GAPDH;HDAC1;CDH1
7	Activation of mRNA upon binding of the cap-binding complex and eIFs, and subsequent binding to 43S	3.29e-05	0.000699699	0.557332	0.653482	1.76957	25	EIF3K;FAU;EIF3I;EIF3E;EIF3F;EIF3D;EIF3H;EIF4A2;EIF4A1;EIF3A;EIF2S2;EIF4EBP1;EIF5;EIF4B;EIF4H;EIF3G;EIF3J
11	Adhesion and diapedesis of lymphocytes	3.72e-05	0.000780042	0.557332	0.961011	1.80269	4	CXCL8;ICAM1;ITGB1;IL1A
70	ECM-receptor interaction	4.07e-05	0.000840192	0.557332	0.61349	1.72406	35	ITGB4;HMMR;THBS1;ITGB1;LAMC2;COL4A1;COL5A1;ITGA3;COL4A2;TNC;FN1;ITGA6;ITGA2;ITGB6;ITGB8;ITGAV;LAMC1;SDC1;LAMA3;COL4A4;CD44;COL1A1;LAMB3;SDC4;ITGB5;LAMA5;DAG1;AGRN;LAMB1;LAMB2
39	Cardiac muscle contraction	4.24e-05	0.000862806	0.557332	0.599296	1.68862	36	UQCRH;TPM1;UQCRFS1;CYC1;TPM4;ATP1B3;COX6C;COX6A1;COX5B;COX4I1;UQCR10;UQCRQ;COX8A;UQCRC1;COX5A;TNNC1;UQCRC2;COX7A2;CACNG4;COX6B1;ATP1A1;UQCR11;COX7B;COX7C;ATP2A2;ATP1B1
12	Alpha-6 beta-1 and alpha-6 beta-4 integrin signaling	4.8e-05	0.000963699	0.557332	0.596363	1.68344	37	SFN;ITGB4;ITGB1;LAMC2;CD9;IL1A;HRAS;YWHAB;YWHAH;ITGA6;RAC1;MET;YWHAE;EGFR;YWHAZ;LAMC1;CDH1;LAMA3;COL17A1;LAMB3;YWHAQ;PIK3R1;AKT1;LAMA5;YWHAG;LAMB1;LAMB2;RXRA
166	Systemic lupus erythematosus	5.09e-05	0.00100829	0.557332	0.633006	1.73486	28	H2AFZ;ACTN1;SNRPD3;HIST1H4C;SNRPD1;HIST2H2AC;H2AFV;H3F3A;H2AFX;ACTN4;H2AFY;HIST1H2AC;HIST1H2BD;SNRPB;HIST1H2BJ;HIST1H3G;SSB;H3F3B;H2AFY2;H2AFJ;HIST1H2BC;C3;HIST1H2BN
164	Striated muscle contraction	6e-05	0.00117187	0.557332	0.79129	1.88456	11	ACTG1;MYL9;TPM1;TPM4;TNNT1;VIM;TNNC1;ACTN4
46	Cell-cell communication	6.15e-05	0.00118592	0.538434	0.500005	1.49974	77	PARD6B;FERMT2;ITGB4;CTNND1;ACTN1;FLNA;ITGB1;LAMC2;CDH2;CDH3;CLDN1;RSU1;CLDN7;ILK;CD151;ITGA6;CADM1;ACTN4;RAC1;SPTAN1;CDH1;NTN1;LIMS2;CTNNB1;LAMA3;SPTBN1;SIRPA;COL17A1;CTNNA1;LAMB3;PARVA;CLDN4;FBLIM1;PRKCI;PXN;FLNC;DST;LIMS1;MAPK12;CRB3;SKAP2;PIK3R1;CD2AP;MAPK8;MAPK13;JUP;PLEC
126	Muscle contraction	6.97e-05	0.00132512	0.538434	0.678336	1.80399	21	MYL9;TPM1;MYL12B;MYL6;TPM4;CALM1;TNNT1;VIM;ACTG2;TNNC1;CALD1;VCL;SORBS3;MYL6B;ITGB5;PXN;MYLK
148	Protein folding	7.05e-05	0.00132512	0.538434	0.553048	1.59581	47	TUBA1B;TUBB4B;TUBA1C;TUBA4A;ACTB;CCT2;CCT3;TCP1;CCT5;CCT6A;CCT7;CCT4;TUBB6;CCT8;TUBB2A;TUBA1A;PFDN2;SPHK1;PFDN6;TBCB;NOP56;PFDN5;PFDN4;XRN2;FBXW9;TBCC;KIFC3;USP11
16	Amoebiasis	7.16e-05	0.00132928	0.538434	0.55206	1.59295	47	CXCL8;HSPB1;RAB7A;ACTN1;LAMC2;IL1B;COL4A1;COL5A1;COL4A2;SERPINB6;FN1;ACTN4;ARG2;GNAQ;LAMC1;TGFB2;LAMA3;VCL;COL4A4;RAB5C;GNAS;COL1A1;LAMB3;GNA15;SERPINB1;RAB5B;TGFB1;PIK3R1;LAMA5;PRKACA;LAMB1;LAMB2
84	Gastrin pathway	7.51e-05	0.00137605	0.538434	0.613004	1.69397	30	BIRC3;CXCL8;SERPINE1;IER3;ITGB1;FOSL1;HBEGF;VEGFA;TNC;KLF4;JUN;KRT6A;HES1;JAG1;S100A6;ITGAV;CTNNB1;CD44;FOS;CCND1;MYLK;BIRC2;PTGS2
94	Hematopoietic cell lineage	7.68e-05	0.00138923	0.538434	0.697075	1.81117	18	IL11;CD9;IL1A;IL1B;TFRC;ITGA3;ITGA6;CD24;ITGA2;CD59;CD44;CD55
18	Antigen presentation: folding, assembly, and peptide loading of class I MHC proteins	8.29e-05	0.00148232	0.538434	0.418682	1.33279	209	CDC20;UBA6;SOCS3;PSMD11;PSMD7;PSMD14;UBE2S;CALR;PSMD13;PSMA7;RBX1;PSMB7;PSMA1;UBC;UBE2C;HSPA5;HLA-C;PDIA3;UBE2J1;PSMC4;HLA-A;NEDD4L;PSMD2;CYBA;UBB;SEC61G;SEC13;PSMB3;NCF2;PSMB6;PSMC3;SKP1;PSMC5;PSMB1;PSMC2;PSMB2;PSMD3;PSMA3;PSMB4;RBCK1;PSMA4;PSMC1;PSMA5;SEC61B;PSMD8;PSMD6;PSMA2;PSMB5;PSMD4;PSMC6;B2M;RNF144B;HERC2;STUB1;SEC61A1;ITGAV;UBE2L3;ASB1;PSMB9;PSMD1;UBE2V2;PSME2;CANX;PSME1;UBE2F;PSMB8;UBE2…
159	Signal transduction	9.08e-05	0.00160393	0.538434	0.390025	1.26254	346	AMOTL2;DUSP4;NFKBIA;CXCL8;JUNB;CXCL3;EDN1;ICAM1;DTX2;LYN;CXCL2;ARHGEF3;IRS2;FOXO3;ADRB2;ANXA1;NR4A1;ITGB4;GDI2;ITGB1;MYC;CSNK1A1;FGD4;CALM1;HBEGF;EREG;ECT2;AP2M1;NEDD4L;HRAS;AP2S1;ARHGAP11A;DEPDC1B;CDC37;ADM2;COL4A1;COL5A1;ITGA3;HDAC2;COL4A2;HSP90AA1;EIF4EBP1;ITGAE;NRG1;AP2B1;JUN;FN1;ITGA6;FSTL1;DLC1;ADM;ARHGDIB;GNG5;CLTA;BAD;EIF4B;LHB;MGLL;HES1;ITGA2;JAG1;ITGB6;HDAC1;ITGB8;ARHGAP29;GNAI3;ATP6V0B…
122	Mitochondrial pathway of apoptosis: caspases	9.87e-05	0.00172265	0.538434	0.531337	1.54893	55	BIRC3;HSPB1;CYC1;BIRC5;HSPE1;HSPD1;PTMA;KRT19;GSN;HSP90AA1;HSPA1A;HSPA1B;BCL10;UACA;ANP32A;CAPN2;LAMTOR5;SPTAN1;HSPA2;CYCS;COMMD1;RNF41;PAK2;MAPK1;HSPA4;AIP;BIRC2;CAPN1;MAPK8;CHEK1
135	Pathways in cancer	0.000104346	0.00179966	0.538434	0.417937	1.33072	212	WNT7B;BIRC3;NFKBIA;TRAF4;CXCL8;NFKB2;HSP90AB1;GSTP1;HSP90B1;ITGB1;BIRC5;LAMC2;MYC;RBX1;TGFBR1;TFG;HRAS;VEGFA;COL4A1;DAPK3;ITGA3;HDAC2;COL4A2;HSP90AA1;PDGFB;CKS1B;FH;JUN;FN1;ITGA6;CTBP2;CDK4;WNT6;BAD;MITF;ITGA2;RAC1;HDAC1;MET;TCF7L1;RAC3;EGFR;ITGAV;LAMC1;CCNE1;CDH1;CCNE2;E2F1;IGF1R;CTNNB1;WNT7A;CYCS;TGFB2;DAPK1;LAMA3;BID;CDK6;COL4A4;HIF1A;WNT5B;RAC2;CDC42;RALA;MSH6;CTNNA1;LAMB3;MAX;FOS;CBLB;FZD6;M…
62	Delta Np63 pathway	0.000116765	0.00199044	0.538434	0.587664	1.65585	36	CEBPD;CCNB2;FOSL2;SFN;PERP;TOP2A;IL1A;AXL;ADRM1;YAP1;GPX2;COL5A1;ITGA3;NRG1;HELLS;IGFBP3;HES1;TCF7L1;TP63;RRAD
6	Activation of chaperones by ATF6 alpha	0.000124407	0.00207251	0.518848	0.758839	1.8376	12	CALR;HSP90B1;HSPA5;DDIT3;XBP1;ATF4
136	Phagosome	0.000123567	0.00207251	0.518848	0.492162	1.47621	77	ACTG1;TUBA1B;TUBB4B;TUBA1C;TUBA4A;ACTB;RAB7A;CALR;THBS1;ITGB1;CTSL;HLA-C;HLA-A;OLR1;CYBA;TUBB6;LAMP1;TFRC;SEC61G;TUBB2A;NCF2;TUBB;TUBA1A;SEC61B;LAMP2;ITGA2;RAC1;SEC61A1;ATP6V0B;ITGAV;ATP6V0E1;CANX;RAB5C;DYNC1LI2;ATP6V1H;ATP6V1D;SEC22B;RAB5B;ITGB5;ATP6V1F
112	Interleukin-9 regulation of target genes	0.000128443	0.0021157	0.518848	0.779141	1.81894	10	PIM1;BCL3;JUNB;CITED2;SOCS3;MYC;LCN2;CDKN2D
32	Beta-3 integrin cell surface interactions	0.000130761	0.00212995	0.518848	0.632094	1.71165	25	CYR61;PLAU;TGFBI;THBS1;HMGB1;VEGFA;COL4A1;PDGFB;TNC;FN1;ITGAV;LAMC1;SPHK1;SDC1;COL4A4;COL1A1;SDC4;EDIL3;L1CAM
151	RAGE pathway	0.00013717	0.0022098	0.518848	0.592185	1.65142	33	CXCL8;EDN1;ICAM1;LDLR;SERPINE1;ITGB1;IL1B;VEGFA;CYBA;PDGFB;DDAH2;FN1;ID1;F3;MFGE8;TRMT1;PTGES;ID3;ID2;TGFB1;HMGCR;CDKN1B
49	Chromosome maintenance	0.000148507	0.00236642	0.518848	0.49347	1.47251	73	LMNA;NPM1;H2AFZ;RPA3;CENPA;RUVBL2;RAD21;HIST2H2AC;LMNB1;PCNA;FEN1;H2AFX;RBBP7;PRIM1;RUVBL1;HIST1H2AC;HIST1H2BD;POLD3;HIST1H2BJ;HJURP;RPA1;CENPK;HSPA2;DKC1;MIS18A;RFC2;RFC4;CENPU;OIP5;RFC3;SYNE2;CENPQ;WRAP53;RBBP4;ITGB3BP;POLD2;MIS18BP1;BRCA1;HIST1H2BC;HIST1H2BN;RPA2;POLA2;POLE2;DNA2;RFC1;PRIM2;TERF2IP;SMC3;HIST2H2BE;CENPN;CENPO;LIG1;RSF1
118	MHC class II antigen presentation	0.000180248	0.00284133	0.518848	0.49102	1.4652	73	RAB7A;CTSC;DYNLL1;KIF20A;CTSH;KIF2C;CTSL;CTSV;KIF4A;RACGAP1;KIF23;KIF18A;AP2M1;CENPE;AP1M2;AP2S1;DCTN3;SEC13;CTSD;AP2B1;KIF11;CLTA;AP1S1;DCTN2;OSBPL1A;CANX;DYNC1LI2;KIF3C;AP1S3;KIF15;CTSA;SAR1B;KLC3;SEC23A;ACTR1A;CLTC;DYNC1H1;SEC31A;LGMN;CTSF;ARF1;KIF22;DCTN1;AP2A2;DYNC2H1;DNM2;KLC1;DYNC1I2;AP1S2;DYNLL2
24	Arrhythmogenic right ventricular cardiomyopathy (ARVC)	0.000184782	0.00288182	0.518848	0.589484	1.64389	33	ACTG1;LMNA;ACTB;ITGB4;ACTN1;ITGB1;CDH2;DSP;ITGA3;ITGA6;ITGA2;ITGB6;ACTN4;ITGB8;TCF7L1;ITGAV;CACNG4;CTNNB1;CTNNA1;DSG2;ITGB5;PKP2;ATP2A2;DSC2;DAG1;JUP;SGCB
104	Integrin-linked kinase signaling	0.00018705	0.00288647	0.518848	0.573867	1.62525	38	MYL9;RICTOR;AURKA;ACTN1;TACC3;CKAP5;RUVBL2;PPP1R14B;ILK;CDC37;HSP90AA1;JUN;PPP1R14C;RAC1;RUVBL1;LIMS2;CTNNB1;ZYX;CDC42;PARVA;DIAPH1;CCND1;PXN;LIMS1;AKT1;NACA
103	Integrin family cell surface interactions	0.000200047	0.00305488	0.518848	0.767468	1.82783	11	ITGB4;ITGB1;ITGA3;ITGAE;ITGA6;ITGA2;ITGB6;ITGB8;ITGAV
95	Hemostasis pathway	0.000225593	0.00340947	0.518848	0.40001	1.28076	246	LYN;PLAU;MAFF;TUBA4A;SERPINE1;PPIA;CFL1;CAV1;PFN1;CLU;ACTN1;KIF20A;KIF2C;SLC3A2;FLNA;THBS1;ITGB1;SLC7A5;ATP1B3;CD9;SOD1;KIF4A;HSPA5;RACGAP1;WEE1;CALM1;KIF23;HMG20B;KIF18A;GAS6;PPP2R1A;SLC7A11;PSAP;CENPE;HRAS;VEGFA;CD63;OLR1;CAP1;MAFK;WDR1;ITGA3;HDAC2;PDGFB;TMSB4X;PTPN1;GATA6;H3F3A;CBX5;FN1;ITGA6;LAMP2;KIF11;GNG5;MGLL;DOCK5;ITGA2;ACTN4;RAC1;HDAC1;GNAI3;GNAQ;GNG12;YWHAZ;ITGAV;EHD2;GATA3;SRGN;F3;TGF…
144	Prostaglandin biosynthesis and regulation	0.000252902	0.00378321	0.498493	0.735024	1.80548	13	EDN1;PTGER4;S100A10;ANXA1;ANXA2;ANXA5;ANXA4;S100A6;ANXA3
37	Cap-dependent translation initiation	0.000262813	0.00389175	0.498493	0.618788	1.67562	25	EIF3K;EIF3I;EIF3E;EIF3F;EIF3D;EIF3H;EIF4A2;EIF4A1;EIF3A;EIF2S2;EIF5;EIF4B;EIF5B;EIF4H;EIF3G;EIF3J;EIF4G1;EIF3B;EIF2S3;UBA52;EIF4E;EIF1AX
57	Cytosolic tRNA aminoacylation	0.000276524	0.00405385	0.498493	0.624864	1.6879	24	PPA1;FARSA;QARS;KARS;RARS;AARS;SARS;GARS;TARS;AIMP2;IARS;LARS;EEF1E1;CARS;WARS;NARS;EPRS;DARS;AIMP1;HARS;VARS;YARS;MARS;FARSB
138	Platelet activation, signaling and aggregation	0.000293923	0.00426625	0.498493	0.451763	1.38984	110	LYN;TUBA4A;SERPINE1;PPIA;CFL1;PFN1;CLU;ACTN1;FLNA;THBS1;CD9;SOD1;HSPA5;CALM1;GAS6;PSAP;VEGFA;CD63;CAP1;WDR1;PDGFB;TMSB4X;PTPN1;FN1;LAMP2;GNG5;MGLL;ACTN4;RAC1;GNAI3;GNAQ;GNG12;YWHAZ;SRGN;TGFB2;VCL;VAV2;GNB2;RAC2;COL1A1;CDC42;APP;BCAR1;GNA15;CALU;MAPK1;GNA12;GNAI1;TGFB1;HABP4;PIK3R1;AKT1;GNB1;DGKZ;GNAI2;DGKD
129	Nuclear beta-catenin signaling and target gene transcription regulation	0.000330378	0.00474837	0.498493	0.517383	1.50693	54	TLE1;CXCL8;CYR61;SNAI2;SFN;DKK1;MYC;RUVBL2;SKP1;YWHAB;HDAC2;KLF4;JUN;YWHAH;MITF;HDAC1;TCF7L1;YWHAE;YWHAZ;CDH1;SMARCA4;CTNNB1;ID2;YWHAQ;CCND1;AES;MMP2
132	Oxidative stress	0.000350355	0.00498661	0.498493	0.662151	1.73692	19	JUNB;SOD2;NFE2L2;SOD1;MT1X;CYBA;MGST1;NQO1;GCLC;GSTT2B;HMOX1;NFIX;FOS
115	Leukocyte transendothelial migration	0.000362276	0.0051067	0.498493	0.496546	1.46429	62	ACTG1;ICAM1;MYL7;MYL9;MYL12A;MYL12B;ACTB;CTNND1;ACTN1;ITGB1;CLDN1;CYBA;CLDN7;NCF2;ACTN4;RAC1;GNAI3;CTNNB1;VCL;VAV2;MSN;RAC2;CD99;CDC42;CTNNA1;BCAR1;CLDN4;PXN;MMP2;MAPK12;GNAI1;PIK3R1
117	M phase pathway	0.00037139	0.00513639	0.498493	0.475952	1.44248	87	CDC20;PLK1;CENPM;KIF20A;KIF2C;CENPF;BIRC5;CENPA;CKAP5;SKA2;KIF23;KIF18A;PPP2R1A;BUB1;CENPE;RAD21;NDE1;BUB1B;SEC13;NUDC;NUP37;SPC25;FBXO5;ZWINT;NUF2;MIS12;SPC24;MAD2L1;BUB3;CLIP1;CENPK;NDC80;CENPU;AURKB;PMF1;DSN1;PPP1CC;CENPQ
162	Smooth muscle contraction	0.000370161	0.00513639	0.498493	0.681326	1.75438	17	MYL9;TPM1;MYL12B;MYL6;TPM4;CALM1;ACTG2;CALD1;VCL;SORBS3;MYL6B;ITGB5;PXN;MYLK
3	ATF2 transcription factor network	0.000412402	0.00565029	0.498493	0.536304	1.52965	41	CXCL8;DUSP10;JUNB;PLAU;DUSP1;DUSP5;SOCS3;GADD45A;DDIT3;RUVBL2;CCNA2;JUN;CDK4;HES1;SERPINB5;H2AFY;TGFB2;FOS;MAPK1;CCND1;BRCA1;MMP2;BCL2L1
29	Bacterial invasion of epithelial cells	0.000416959	0.00565983	0.498493	0.520322	1.51456	53	ACTG1;ACTB;CLTB;CAV1;ARPC2;CAV2;ITGB1;ILK;WASF2;FN1;CLTA;ARPC3;SHC3;RAC1;MET;ARPC5;CDH1;CTNNB1;VCL;ARPC1B;CDC42;CTTN;CTNNA1;ARPC1A;ARPC5L;BCAR1;CBLB;PXN;CLTC;WASF1;PIK3R1
17	Amyloids	0.000441507	0.00593807	0.498493	0.650914	1.71794	20	H2AFZ;TGFBI;HIST2H2AC;GSN;ITM2B;H3F3A;H2AFX;SAA1;B2M;HIST1H2AC;HIST1H2BD;HIST1H2BJ;MFGE8;CST3;APP;HIST1H2BC;HIST1H2BN
25	Aurora B signaling	0.000535797	0.00702021	0.477271	0.579256	1.62099	34	NPM1;AURKA;KIF20A;KIF2C;BIRC5;CENPA;RACGAP1;NCAPD2;KIF23;BUB1;STMN1;PSMA3;NCL;VIM;CBX5;NDC80;AURKB;SMC4;SMC2;PPP1CC;PEBP1;MYLK;NSUN2;TACC1;NCAPH;NCAPG
60	DNA strand elongation	0.000536333	0.00702021	0.477271	0.577223	1.59509	30	RPA3;PCNA;FEN1;GINS2;PRIM1;MCM7;POLD3;RPA1;RFC2;RFC4;CDC45;GINS4;RFC3;MCM4;MCM3;MCM6;MCM5;MCM2;POLD2;RPA2;POLA2;DNA2;MCM8;RFC1;PRIM2;GINS1;LIG1
139	Plexin D1 signaling	0.000536282	0.00702021	0.477271	0.716731	1.76055	13	ARF6;ITGB1;VEGFA;ITGA3;ITGA6;ITGA2;SEMA3C;RRAS;ITGAV;IQSEC1
10	Adhesion and diapedesis of granulocytes	0.000558857	0.0072503	0.477271	0.960916	1.67525	3	CXCL8;ICAM1;IL1A
27	Axon guidance	0.000572432	0.00736127	0.477271	0.414985	1.30841	175	MYL9;EPHA2;MYL12B;HSP90AB1;MYL6;CFL1;PFN1;NFAT5;ABL2;MYH9;ITGB1;KIF4A;RHOD;SCN9A;ENAH;AP2M1;HRAS;CAP1;AP2S1;COL4A1;COL5A1;YWHAB;COL4A2;HSP90AA1;ARTN;SRGAP1;AP2B1;CLTA;CD24;SEMA5A;CSNK2B;ITGA2;RAC1;SEMA3C;RRAS;MET;SPTAN1;GNAI3;RAC3;EGFR;ITGAV;LAMC1;LIMK2;NTN1;SDCBP;ABLIM1;RHOC;EPHA4;PLXNA2;CDK1;VAV2;STIP1;SPTBN1;MSN;COL4A4;RDX;RAC2;TRIO;COL1A1;CDC42;GPC1;EFNA1;ANK3;MYO10;PAK2;MAPK1;PRNP;SIAH2;NRAS…
76	FOXM1 transcription factor network	0.000609066	0.00776427	0.477271	0.567138	1.59379	35	CCNB2;CCNB1;PLK1;NEK2;CDC25B;CENPF;BIRC5;MYC;CENPA;CCNA2;CKS1B;HSPA1B;CDK4;FOXM1;CCNE1;AURKB;CDK1;FOS;CCND1;MMP2;SKP2;XRCC1
125	Mitotic prometaphase	0.00065486	0.00827608	0.477271	0.54998	1.55251	37	CDC20;PLK1;KIF2C;CENPF;CENPA;CKAP5;SKA2;KIF18A;BUB1;CENPE;RAD21;NDE1;NUDC;ZWINT
173	Tight junction	0.000664019	0.0083201	0.477271	0.46516	1.40795	85	PARD6B;ACTG1;MYL7;MYL9;MYL12A;MYL12B;ACTB;ACTN1;MYH9;CLDN1;PPP2R1A;HRAS;CLDN7;PPP2R2A;CDK4;CSNK2B;ACTN4;RRAS;SPTAN1;GNAI3;CTNNB1;YBX3;CDC42;CTTN;CTNNA1;RAB3B;CLDN4;AMOTL1;TJAP1;TJP3;PRKCI;NRAS;MRAS;TJP1;RRAS2;CRB3;GNAI1;LLGL2;RAB13;AKT1;VAPA;MYH14
93	Hematopoiesis regulation by cytokines	0.000722517	0.00897636	0.477271	0.956535	1.66761	3	CXCL8;IL11
85	Gene expression	0.000755606	0.00930856	0.477271	0.353565	1.16537	683	SRSF4;YBX1;JUNB;ZFP36L1;ZFP36;EIF3K;FAU;HNRNPM;EEF1B2;HSPA8;SERPINE1;EEF1D;HSPB1;PSMD11;PSMD7;H2AFZ;PPA1;NR4A1;PSMD14;SRSF3;PSMD13;CLNS1A;EIF3I;PSMA7;SNRPE;MYC;PSMB7;TNPO1;PSMA1;EEF1A1;SNRPD3;NR1D2;SNRPG;EEF2;HNRNPC;HNRNPK;HNRNPA1;NR1D1;UBC;EIF3E;FARSA;SNRPF;PSMC4;EIF3F;RAN;EIF3D;EIF3H;PPP2R1A;SNRPD1;EIF4A2;NEDD4L;HIST2H2AC;SF3B6;HNRNPA2B1;SSR3;PSMD2;POLR2L;POLR2F;RPN2;RBMX;ELL;HNRNPA3;UBB;SEC61G…
97	Hypertrophy pathway	0.000849922	0.0103832	0.477271	0.69316	1.7273	14	CYR61;IL1A;HBEGF;VEGFA;WDR1;IFRD1;EIF4EBP1;ANKRD1;DUSP14;IL18
123	Mitochondrial pathway of apoptosis: multidomain Bcl-2 family	0.00087467	0.0105972	0.477271	0.515929	1.48203	45	KRT17;PPIA;TMBIM6;XRCC6;UBC;BOK;UBL5;PARK7;UBB;HSPA1A;VDAC2;HSPA1B;DNAJA1;CAPN2;UBL3;HSPA2;AIFM1;YWHAQ;PRNP;HSPA4;PRKCI;BAX
161	Small cell lung cancer	0.000966438	0.0116131	0.477271	0.491867	1.45473	65	BIRC3;NFKBIA;TRAF4;ITGB1;LAMC2;MYC;COL4A1;ITGA3;COL4A2;CKS1B;FN1;ITGA6;CDK4;ITGA2;ITGAV;LAMC1;CCNE1;CCNE2;E2F1;CYCS;LAMA3;CDK6;COL4A4;LAMB3;MAX;CCND1;SKP2;BCL2L1;CDKN1B;PIK3R1;BIRC2;AKT1;PTGS2;LAMA5;LAMB1;LAMB2;RXRA
176	Translation factors	0.00105848	0.0126157	0.45506	0.531528	1.53017	46	EEF1B2;EEF1D;EIF5A;EIF3I;EEF1A1;EEF2;EIF3E;EIF3F;EIF3D;EIF3H;EIF4A2;EIF4A1;EIF3A;EIF2S2;EIF6;EIF4EBP1;EIF5;EIF4B;EIF5B;EIF4H;EIF3G;EIF3J;EIF1;EIF4G1;EIF3B;ETF1;EIF2S3;EIF2B3;EIF2B5;EIF4E;EIF2B4;EIF1AX;EIF2AK1;EIF2B2;CLUH;EIF4EBP2
63	Deposition of new CENP-A-containing nucleosomes at the centromere	0.00107904	0.0127571	0.45506	0.565629	1.55763	29	NPM1;H2AFZ;CENPA;HIST2H2AC;H2AFX;RBBP7;RUVBL1;HIST1H2AC;HIST1H2BD;HIST1H2BJ;HJURP;CENPK;MIS18A;CENPU;OIP5;CENPQ;RBBP4;ITGB3BP;MIS18BP1;HIST1H2BC;HIST1H2BN
174	Transfer RNA aminoacylation	0.0011137	0.0130615	0.45506	0.51753	1.48064	43	PPA1;FARSA;QARS;KARS;RARS;AARS;SARS;GARS;YARS2;TARS;AIMP2;IARS;LARS;EEF1E1;CARS;WARS;NARS;EPRS;DARS;AIMP1;TARSL2;HARS;FARS2;CARS2;VARS;YARS;PPA2;MARS
19	Antigen processing and presentation	0.00118733	0.0138145	0.45506	0.538243	1.51938	37	HSP90AB1;HSPA8;CALR;CTSL;HSPA5;HLA-C;PDIA3;HLA-A;PSMB6;HSP90AA1;HSPA1A;HSPA1B;PSMB5;B2M;HSPA2;PSMB9;PSME2;CANX;PSME1;PSMB8
82	G2/M checkpoints	0.00122415	0.0141307	0.45506	0.519888	1.48283	41	CCNB2;CCNB1;RPA3;WEE1;CDC25C;CLSPN;MCM7;RPA1;RFC2;RFC4;CDC6;CDC45;ORC6;CDK1;RFC3;MCM4;MCM3;MCM10;RAD1;MCM6;MCM5;MCM2;ORC4;RPA2;CDC25A;CHEK1;MCM8
83	GPCR ligand binding	0.00124256	0.0142312	0.45506	0.502612	1.46301	53	WNT7B;CXCL8;CXCL3;EDN1;CXCL2;PTGER4;ADRB2;ANXA1;ADM2;PTHLH;ADM;WNT6;GNG5;LHB;SAA1;GNG12;WNT7A;GAL;NMB;GNB2;GNAS;S1PR5;CD55;APP;FZD6;OPN3;ADORA2B;C3
180	Urokinase-type plasminogen activator (uPA) and uPAR-mediated signaling	0.0013968	0.0158737	0.45506	0.628723	1.64923	19	PLAU;SERPINE1;MMP13;ITGB1;ITGA3;NCL;FN1;RAC1;EGFR;ITGAV;PDGFD;BCAR1;ITGB5;TGFB1
98	Hypoxia and p53 in the cardiovascular system	0.00154325	0.0172703	0.45506	0.623011	1.6443	20	GADD45A;HSP90AA1;HSPA1A;DNAJB1;IGFBP3;NQO1;RPA1;FHL2;HIF1A;BAX;UBE2A;CDKN1A;AKT1;MAPK8;NFKBIB
181	Viral myocarditis	0.00153862	0.0172703	0.45506	0.554497	1.53229	30	ACTG1;ICAM1;ACTB;CAV1;ABL2;MYH9;HLA-C;HLA-A;RAC1;RAC3;CYCS;BID;RAC2;EIF4G1;CD55;EIF4G2;CXADR;CCND1;HLA-F;MYH14;DAG1;SGCB;ABL1
80	G1 to S cell cycle control	0.00159231	0.0176843	0.45506	0.486224	1.42707	59	CCNB1;RPA3;MYC;GADD45A;WEE1;CCNG2;PCNA;CDK4;CDKN2D;CDKN2C;CCNH;PRIM1;MCM7;CCNE1;CCNE2;E2F1;CDC45;ORC6;CDK1;CDK6;MCM4;MCM3;MCM6;MCM5;MCM2;CCND1;CDKN1A;TFDP1;CDKN1B;ORC4;RPA2;POLA2;POLE2;CDC25A
141	Post-chaperonin tubulin folding pathway	0.00168973	0.0186252	0.45506	0.692807	1.6777	12	TUBA1B;TUBB4B;TUBA1C;TUBA4A;TUBB6;TUBB2A;TUBA1A
53	Cyclin A/B1-associated events during G2/M transition	0.00185759	0.0203226	0.45506	0.667845	1.66422	14	CCNB2;CCNB1;PLK1;CDC25B;WEE1;CCNA2;CDC25C;CCNH;CDK1;PKMYT1
102	Integrin cell surface interactions	0.00197942	0.021495	0.431708	0.514099	1.46796	42	ICAM1;ITGB4;THBS1;ITGB1;COL4A1;ITGA3;COL4A2;ITGAE;PTPN1;TNC;FN1;ITGA6;ITGA2;ITGB6;ITGB8;ITGAV;LAMC1;CDH1;COL4A4;COL1A1;BCAR1;BSG;ITGB5;AKT1;LAMA5;LAMB1;LAMB2
171	Telomere maintenance	0.00205341	0.0221346	0.431708	0.512654	1.46383	42	H2AFZ;RPA3;RUVBL2;HIST2H2AC;PCNA;FEN1;H2AFX;PRIM1;RUVBL1;HIST1H2AC;HIST1H2BD;POLD3;HIST1H2BJ;RPA1;DKC1;RFC2;RFC4;RFC3;WRAP53;POLD2;HIST1H2BC;HIST1H2BN;RPA2;POLA2;POLE2;DNA2;RFC1;PRIM2;TERF2IP;HIST2H2BE;LIG1
56	Cytoplasmic ribosomal proteins	0.00212437	0.0227323	0.431708	0.64793	1.65019	16	EIF3K;FAU;EIF3I;EIF3E;EIF3F;EIF3D;EIF3H;DNAJC3;EIF3A;EIF3G;EIF3J;GRSF1;EIF3B;UBA52;EIF1AX
100	Influenza infection	0.0023124	0.024565	0.431708	0.476176	1.40024	60	FAU;CALR;SLC25A6;RAN;POLR2L;POLR2F;DNAJC3;NUP37;HSP90AA1;HSPA1A;POLR2J;CLTA;POLR2G;RAE1;NUP93;GTF2F2;CANX;POLR2B;POLR2C;POLR2I;GRSF1;AAAS;POLR2K;CLTC;KPNB1;NUP88;TPR;NUP62;TGFB1;NUP35;NUP107;POLR2H;SEH1L;UBA52;NUP155
88	HIF-1 transcriptional activity in hypoxia	0.00234939	0.0247785	0.431708	0.494869	1.42953	48	EDN1;BHLHE40;CITED2;NPM1;SERPINE1;ENO1;PKM;PGK1;MCL1;VEGFA;LDHA;TFRC;PLIN2;JUN;ADM;BNIP3;HIF1A;HMOX1;ID2;FOS;PFKL;HK1;ETS1;NDRG1
55	Cytokines and inflammatory response	0.00250084	0.0261873	0.431708	0.700288	1.66783	11	CXCL8;CXCL2;IL11;IL1A;IL1B;IL18;TGFB2
33	Binding of chemokines to chemokine receptors	0.00257732	0.0266081	0.431708	0.866515	1.73488	5	CXCL8;CXCL3;CXCL2
106	Integrins in angiogenesis	0.00257138	0.0266081	0.431708	0.511145	1.46581	44	VEGFA;ILK;COL4A1;COL5A1;HSP90AA1;FN1;RAC1;ITGAV;SDC1;IGF1R;MFGE8;COL7A1;VCL;COL4A4;COL17A1;COL1A1;BCAR1;COL12A1;MAPK1;PXN;EDIL3;CDKN1B;PIK3R1;AKT1
121	Metabolism	0.00264538	0.0271197	0.431708	0.341375	1.13162	951	UGCG;UQCRH;LDLR;MGST3;DAD1;AHCY;GSTP1;UQCRFS1;CAV1;CYC1;LDHB;TKT;POLE4;CDA;IMPDH2;HMMR;PDHA1;SUCLG1;ENO1;NDUFS5;PKM;INHBA;PGK1;NDUFV1;ECHS1;NDUFA4;COX6C;COX6A1;AZIN1;NR1D1;COX5B;CALM1;NAPRT;ACADVL;NME1;NANS;NDUFS6;NDUFB9;CDK19;NDUFS2;COX4I1;NDUFA12;DHCR24;NDUFC2;NDUFAB1;LDHA;UQCR10;UQCRQ;POLR2L;CYP1B1;PFKP;ALDH7A1;TALDO1;POLR2F;OAT;RPN2;MDH2;NDUFA13;NAMPT;OAZ1;FDFT1;NDUFB6;IDH3B;MTHFD2;MGST1;GLIP…
152	RANKL regulation of apoptosis and immune response	0.00268237	0.027308	0.431708	0.543133	1.5199	34	EGR1;ICAM1;RELB;MYL6;TXN;HLA-C;CALM1;OAZ1;ITGA3;MKI67;JUN;BAG3;CDK4;FUBP1;CDK1;CD44;CDC42;GABPB1;DLG1;XRCC1;ADAM10;ADAM9
105	Integrin-mediated cell adhesion	0.00286736	0.028907	0.431708	0.464258	1.3791	69	CAV1;ITGB4;CAV2;ITGB1;HRAS;ILK;ITGA3;ITGAE;MAP2K3;ITGA6;ITGA2;SHC3;ITGB6;RAC1;CAPN2;ITGB8;RAC3;ITGAV;ZYX;VCL;VAV2;RAC2;CDC42;MAPK6;BCAR1;PAK2;MAPK1;RAPGEF1;ITGB5;PXN;MAPK12
137	Phase II of biological oxidations: conjugation	0.00287886	0.028907	0.431708	0.554568	1.51461	27	MGST3;AHCY;GSTP1;MGST1;GSTO1;GGCT;GCLC;UGDH;GSS;UGP2;SULT2B1;COMT;PAPSS1;MGST2;SULT1E1;GCLM;TPMT
101	Integrin beta-5 pathway	0.00303536	0.0298647	0.431708	0.694327	1.65363	11	CYR61;PLAU;TGFBR1;FN1;ITGB6;ITGB8;ITGAV;SDC1;ITGB5;EDIL3
153	Regulation of NFAT transcription factors	0.00302745	0.0298647	0.431708	0.583144	1.56809	23	CXCL8;JUNB;EGR1;SLC3A2;FOSL1;CALM3;PTPN1;JUN;CDK4;PTPRK;E2F1;GATA3;FOS;CBLB
183	Y branching of actin filaments	0.00303049	0.0298647	0.431708	0.609853	1.59973	19	ABL2;ARPC2;PSMA7;WASF2;ARPC3;RAC1;PIR;ARPC1B;CDC42;ARPC1A;NCKAP1;ACTR2;ACTR3;WASF1
50	Class C GPCRs (metabotropic glutamate and pheromone receptors)	0.00307688	0.0300247	0.431708	0.973552	1.50531	2	GPRC5A;GPRC5B
111	Interleukin-7 interactions in immune response	0.00309259	0.0300247	0.431708	0.676805	1.63895	12	CXCL8;CXCL3;CXCL2;UBC;JUN;CDKN2D;RBBP4
119	Malaria	0.00313317	0.0302186	0.431708	0.652421	1.62578	14	CXCL8;ICAM1;THBS1;IL1B;MET;SDC1;IL18;TGFB2;CD81;SDC4;TGFB1
158	Senescence and autophagy	0.00316334	0.0303102	0.431708	0.454094	1.35739	74	CXCL8;IGFBP7;HMGA1;SERPINE1;CDC25B;MMP14;INHBA;THBS1;SQSTM1;IL1A;IL1B;HRAS;LAMP1;MAP1LC3B;GSN;MAP2K3;JUN;FN1;IGFBP5;LAMP2;SLC39A4;IFI16;CEBPB;RSL1D1;E2F1;IGF1R;CD44;COL1A1;GABARAPL2;MAPK1;IRF1;CDKN1A;TGFB1;CDKN1B;IL6ST;ULK1
81	G1/S-specific transcription	0.00338896	0.0322611	0.431708	0.633254	1.59532	15	RRM2;FBXO5;PCNA;TYMS;DHFR;CCNE1;E2F1;CDC6;CDC45;CDK1;TFDP1;CDC25A
165	Syndecan 1 pathway	0.00366261	0.0344191	0.431708	0.604228	1.58497	19	PPIB;COL4A1;COL5A1;MET;SDC1;SDCBP;COL7A1;COL4A4;COL17A1;COL1A1;COL12A1;BSG;MAPK1;TGFB1;LAMA5;PRKACA
179	Unfolded protein response	0.00364431	0.0344191	0.431708	0.461658	1.37286	70	CXCL8;LMNA;CALR;HSP90B1;PDIA6;KDELR3;HERPUD1;HSPA5;DDIT3;ACADVL;XBP1;DNAJC3;DNAJB9;DNAJB11;ATF4;HYOU1;EXOSC8;WIPI1;GFPT1;ARFGAP1;ERN1;SYVN1;EXOSC7;HDGF;ASNS;EXOSC1
72	ERBB1 downstream pathway	0.00375531	0.0348435	0.431708	0.435598	1.32664	93	EGR1;ZFP36;DUSP1;RICTOR;SFN;ARPC2;PPP2R1A;ARF4;HRAS;WASF2;CALM3;YWHAB;PPP2R2A;JUN;YWHAH;BAD;ARPC3;RAC1;CAPN2;ARPC5;YWHAE;EGFR;YWHAZ;VAV2;ARPC1B;CDC42;RALA;MAP3K1;PEBP1;RIN1;FOS;DUSP6;YWHAQ;MAPK1;NCKAP1;NRAS;ACTR2;ACTR3;MAPKAP1;EPS8;BCL2L1;PIK3R1;AKT1;YWHAG;SRF
142	Prion pathway	0.00374872	0.0348435	0.431708	0.662616	1.62762	13	LAMC2;NFE2L2;HSPA5;DNAJB1;LAMC1;LAMA3;LAMB3;DNAJB6;PRNP;APLP1;LAMA5;LAMB1;LAMB2
54	Cytokine-cytokine receptor interaction	0.00405275	0.0373197	0.407018	0.47729	1.39015	54	CXCL8;CXCL3;LTB;CXCL2;LIF;IL11;INHBA;TGFBR1;IL1A;TNFRSF12A;IFNGR2;IL1B;VEGFA;PDGFB;MET;EGFR;PDGFC;IL18;TGFB2;TNFRSF21
69	Drug metabolism: cytochrome P450	0.00407309	0.0373197	0.407018	0.599762	1.57326	19	MGST3;GSTP1;CYP1B1;MGST1;GSTM3;GSTO1;ADH5;AKR1C2;GSTK1;AKR1C3;AKR1C1
92	HIV life cycle	0.00412711	0.0375797	0.407018	0.42147	1.29258	104	HMGA1;VPS37C;PPIA;RANBP1;XRCC6;UBC;RAN;POLR2L;POLR2F;ELL;UBB;TCEA1;NUP37;POLR2J;FEN1;GTF2A2;VPS37B;POLR2G;CCNH;RAE1;SUPT16H;NUP93;PSIP1;TSG101;GTF2F2;TAF13;BANF1;TAF9;POLR2B;POLR2C;POLR2I;NELFCD;SUPT4H1;VPS28;AAAS;POLR2K;GTF2B;NUP88;TPR;NUP62;CDK9;SUPT5H;NELFE;NUP35;NUP107;POLR2H;SEH1L;XRCC5;UBA52;NUP155
23	Arachidonate epoxygenase/epoxide hydrolase pathway	0.0043412	0.0392852	0.407018	0.91818	1.60074	3	GSTP1;COX8A;COX5A
89	HIF-2-alpha transcription factor network	0.00451243	0.0405842	0.407018	0.549437	1.49344	26	BHLHE40;CITED2;SERPINE1;MMP14;PGK1;EIF3E;VEGFA;APEX1
15	Amino acid transport across the plasma membrane	0.00458129	0.0407041	0.407018	0.657457	1.61495	13	SLC3A2;SLC7A5;SLC7A11;SLC38A2;SLC1A5;SLC38A1;SLC7A7;SLC7A1
147	Protein export	0.00457199	0.0407041	0.407018	0.628336	1.60029	16	HSPA5;OXA1L;SEC61G;SEC61B;SPCS2;SEC61A1;SPCS1;SEC11A;SEC63;SEC11C
120	Messenger RNA processing	0.00464763	0.0410447	0.407018	0.392066	1.24116	190	SRSF4;YBX1;HNRNPM;SFPQ;PRMT1;SRSF3;SNRPE;SNRPD3;SNRPG;HNRNPC;HNRNPK;HNRNPA1;SNRPF;SNRPD1;CLK1;SF3B6;HNRNPA2B1;POLR2L;POLR2F;CLK3;RBMX;HNRNPA3;HNRNPU;NUP37;RBM8A;HNRNPF;SRSF5;NONO;SRSF9;POLR2J;TMED10;FUS;HNRNPH2;MAGOH;POLR2G;SNRNP40;CCNH;RAE1;NUP93;SNRPB;PCBP2;SF3A3;PRPF40A;GTF2F2;DHX15;SNRPB2;SF3B2;SRSF11;DHX9;SNRPA1;HNRNPA0;SLBP;DNAJC8;SRSF7;POLR2B;SF3B1;POLR2C;CPSF3;POLR2I;SRSF2;HNRNPUL1;HNRNPA…
30	Basigin interactions	0.00468507	0.0411277	0.407018	0.599725	1.55823	18	PPIA;CAV1;SLC3A2;ITGB1;SLC7A5;ATP1B3;SLC7A11;ITGA3;ITGA6;SLC7A7;BSG;L1CAM;SLC16A1;ATP1B1;MAG;SLC16A3
38	Capped intron-containing pre-mRNA processing	0.00472199	0.041205	0.407018	0.415845	1.29403	135	SRSF4;YBX1;HNRNPM;SRSF3;SNRPE;SNRPD3;SNRPG;HNRNPC;HNRNPK;HNRNPA1;SNRPF;SNRPD1;SF3B6;HNRNPA2B1;POLR2L;POLR2F;RBMX;HNRNPA3;HNRNPU;NUP37;RBM8A;HNRNPF;SRSF5;SRSF9;POLR2J;FUS;HNRNPH2;MAGOH;POLR2G;SNRNP40;RAE1;NUP93;SNRPB;PCBP2;SF3A3;GTF2F2;SNRPB2;SF3B2;SRSF11;DHX9;SNRPA1;HNRNPA0;SLBP;DNAJC8;SRSF7;POLR2B;SF3B1;POLR2C;CPSF3;POLR2I;SRSF2;HNRNPUL1;SF3B4;HNRNPR;AAAS;POLR2K;CSTF2;NUP88;TPR;NUP62;CLP1;NUP35;…
47	Cell-extracellular matrix interactions	0.00477929	0.0414582	0.407018	0.626685	1.57877	15	FERMT2;ACTN1;FLNA;ITGB1;RSU1;ILK;LIMS2;PARVA;FBLIM1;PXN;FLNC;LIMS1
74	Eukaryotic protein translation	0.0049149	0.0423838	0.407018	0.620531	1.59784	17	EEF2;EIF4A2;EIF4A1;EIF3A;EIF2S2;EIF6;EIF5;EIF5B;EIF1;EIF4G1;EIF4G2;EIF2S3;EIF4E;EIF1AX
34	C-Myb transcription factor network	0.00501943	0.0427819	0.407018	0.474537	1.38335	55	PIM1;BIRC3;CEBPD;CCNB1;HSPA8;H2AFZ;SLC25A3;ETS2;MYC;HRAS;CLTA;HES1;CEBPB;GATA3;SND1;CDK6;MCM4;TRIM28;PPID;CCND1;NRAS;ETS1;ADORA2B;MAD1L1;CDKN1A;COPA;CDKN1B;PTGS2;ATP2B1
48	Cells and molecules involved in local acute inflammatory response	0.00500597	0.0427819	0.407018	0.837107	1.676	5	CXCL8;ICAM1;ITGB1;IL1A
40	Cardiac protection against reactive oxygen species	0.00505281	0.0428175	0.407018	0.96319	1.48929	2	SOD2;SOD1
75	Extension of telomeres	0.00525827	0.0443025	0.407018	0.546569	1.48565	26	RPA3;RUVBL2;PCNA;FEN1;PRIM1;RUVBL1;POLD3;RPA1;DKC1;RFC2;RFC4;RFC3;WRAP53;POLD2;RPA2;POLA2;POLE2;DNA2;RFC1;PRIM2;LIG1;RFC5;POLE
43	Cell cycle: G1/S checkpoint	0.00540744	0.0452989	0.407018	0.558042	1.5074	24	CDK4;DHFR;HDAC1;CCNE1;E2F1;TGFB2;CDK1;CDK6;CCND1;CDKN1A;SKP2;TGFB1;TFDP1;CDKN1B;CDC25A;ABL1
114	Leptin influence on immune response	0.00548753	0.0457086	0.407018	0.541759	1.47963	27	EDN1;LTB;SOCS3;LIF;IL1B;VEGFA;TFRC;NCF2;BANF1;COL1A1;FOS;ACAT1;AIMP1;ALCAM;MMP2;ABCA1
128	NOD signaling pathway	0.00553996	0.0458846	0.407018	0.47666	1.37693	48	BIRC3;NFKBIA;CXCL8;TNFAIP3;CXCL2;RIPK2;HSP90AB1;HSP90B1;IL1B;HSP90AA1;COPS6;RAC1;IL18;AAMP;IRAK1;MAPK1;MAPK12;CASP4;BIRC2;TRIP6;UBE2N;MAPK8;MAPK13;NFKBIB;CASP2
113	L1CAM interactions	0.00576304	0.0474641	0.407018	0.499029	1.43661	46	ITGB1;KIF4A;SCN9A;AP2M1;AP2S1;AP2B1;CLTA;CD24;CSNK2B;ITGA2;RAC1;SPTAN1;EGFR;ITGAV;LAMC1;SDCBP;VAV2;STIP1;SPTBN1;MSN;RDX;ANK3;MAPK1;CLTC;ALCAM;L1CAM;DLG1;AP2A2;DNM2;LAMB1;EZR;MAP2K1
66	Double stranded RNA-induced gene expression	0.00583586	0.0477954	0.407018	0.670049	1.56426	10	NFKBIA;MAP4K4;DNAJC3;EIF2S2
36	Calcium/calmodulin-dependent protein kinase activation	0.00590964	0.0479779	0.407018	0.79068	1.65565	6	CALM1;CALM2;CALM3
157	Selenium pathway	0.0059236	0.0479779	0.407018	0.528698	1.4636	31	ICAM1;NFKB2;SOD2;LDLR;SERPINE1;PRDX1;TXN;SOD1;IL1B;PRDX2;PRDX4;SAA1;SAA2;PRDX3;PRDX5;ABCA1;KYNU;PTGS2;SCARB1;INSR;ALOX5
186	p73 transcription factor network	0.00606048	0.0488169	0.407018	0.456429	1.34598	62	CCNB1;PLK3;BBC3;SFN;SERPINE1;FOXO3;PLK1;MYC;GDF15;BUB1;NEDD4L;NDUFS2;TP53I3;CCNA2;S100A2;YAP1;TUBA1A;PEA15;BUB3;CCNE2;TP63;CDK1;CDK6;PFDN5;JAG2;PIN1;BAX;CDKN1A;HAGH;JAK1;HSF1;CHEK1;AEN;CASP2;ABL1
35	CD40L signaling pathway	0.00613946	0.0491827	0.407018	0.652947	1.58117	12	NFKBIA;TNFAIP3;DUSP1;MAP4K4
1	AP-1 transcription factor network	0.00628357	0.0496742	0.407018	0.481402	1.38285	45	CXCL8;JUNB;EDN1;CYR61;EGR1;PLAU;DUSP1;FOSL2;MT2A;MYC;FOSL1;HLA-A;JUN;CTNNB1;CDK1;HIF1A;FOS;CCND1;ETS1;BAG1;TGFB1;CDKN1B;TRIP6
9	Adherens junction cell adhesion	0.00628357	0.0496742	0.407018	0.469553	1.36882	55	ACTG1;SNAI2;ACTB;CTNND1;ACTN1;TGFBR1;WASF2;PTPN1;CSNK2B;ACTN4;RAC1;ACP1;MET;TCF7L1;RAC3;EGFR;CDH1;IGF1R;CTNNB1;VCL;RAC2;CDC42;CTNNA1;MAPK1;TJP1;WASF1;PTPRF
44	Cell cycle: G2/M checkpoint	0.00630245	0.0496742	0.407018	0.55156	1.48989	24	CCNB1;SFN;PLK1;CDC25B;GADD45A;WEE1;CDC25C;YWHAH;CDKN2D;PRKDC;CDK1;YWHAQ;BRCA1;CDKN1A;CDC25A;CHEK1

## Sheet: Table S3
	pathway	pval	padj	log2err	ES	NES	size	leadingEdge
3	Alzheimer's disease	1e-10	1.6e-08	NA	0.623662	1.92877	111	CALM1;CYC1;COX8A;COX6A1;ATP5A1;NDUFV1;UQCRC1;APOE;GAPDH;NDUFS1;NDUFA10;SDHB;ATP2A2;ATP5B;NDUFA9;SDHA;NDUFS3;NDUFS2;UQCRC2;ITPR2;ATP5F1;SDHD;NDUFA1;NDUFA3;UQCR11;NDUFA2;NDUFV3;COX7A2;COX6B1;UQCRQ;COX5B;MAPK3;UQCR10;ATP5C1;COX7A1;NDUFA5;COX7C;APP;NDUFA7;SDHC;COX7B;ATP5E;NDUFS6;UQCRFS1;COX6C;NDUFC1;NDUFB2;NDUFB7;COX6A2;NDUFV2;ATP5G1;UQCRH;UQCRB;NDUFB9;NDUFA4;COX7A2L;COX4I1;NDUFB4;NDUFB10;NDUFA6;ATP5…
15	Cardiac muscle contraction	1e-10	1.6e-08	NA	0.762332	2.20464	45	TPM4;MYH7;CYC1;SLC8A1;COX8A;COX6A1;UQCRC1;TPM1;TNNT2;ATP2A2;ACTC1;TPM3;UQCRC2;UQCR11;MYL2;COX7A2;COX6B1;UQCRQ;COX5B;UQCR10;COX7A1;COX7C;ATP1B1;COX7B;UQCRFS1;COX6C;ATP1A1;COX6A2;RYR2;UQCRH;UQCRB;TNNI3;COX7A2L;COX4I1;MYL3;CACNA1C;TNNC1;COX5A
24	Electron transport chain	1e-10	1.6e-08	NA	0.729612	2.21832	83	COX8A;COX6A1;ATP5A1;NDUFV1;UQCRC1;NDUFS1;NDUFA10;SDHB;ATP5B;NDUFA9;SDHA;NDUFS3;NDUFS2;UQCRC2;SLC25A5;ATP5F1;SDHD;NDUFA1;NDUFA3;SLC25A4;UQCR11;NDUFA2;NDUFV3;COX7A2;COX6B1;UQCRQ;COX5B;ATP5J2;UQCR10;ATP5C1;COX7A1;NDUFA5;COX7C;ATP5L;NDUFA7;SDHC;ATPIF1;COX7B;ATP5E;NDUFS6;UQCRFS1;COX6C;NDUFC1;NDUFB2;NDUFB7;COX6A2;NDUFV2;ATP5G1;UQCRH;UQCRB;NDUFB9;NDUFA4;COX7A2L;COX4I1;NDUFB4;NDUFB10;NDUFA6;ATP5G2;NDUFS5…
41	Huntington's disease	1e-10	1.6e-08	NA	0.59702	1.85633	125	CYC1;COX8A;COX6A1;ATP5A1;NDUFV1;UQCRC1;NDUFS1;NDUFA10;SDHB;ATP5B;NDUFA9;SDHA;NDUFS3;NDUFS2;TGM2;VDAC1;SOD2;UQCRC2;SLC25A5;ATP5F1;SDHD;NDUFA1;NDUFA3;SLC25A4;UQCR11;NDUFA2;NDUFV3;COX7A2;COX6B1;UQCRQ;COX5B;UQCR10;ATP5C1;COX7A1;NDUFA5;COX7C;NDUFA7;SDHC;COX7B;ATP5E;NDUFS6;UQCRFS1;VDAC2;COX6C;NDUFC1;NDUFB2;NDUFB7;COX6A2;NDUFV2;ATP5G1;UQCRH;UQCRB;NDUFB9;PPARGC1A;NDUFA4;COX7A2L;COX4I1;NDUFB4;NDUFB10;NDUF…
62	Oxidative phosphorylation	1e-10	1.6e-08	NA	0.688224	2.1133	97	CYC1;COX8A;COX6A1;ATP5A1;NDUFV1;UQCRC1;NDUFS1;NDUFA10;SDHB;ATP5B;NDUFA9;SDHA;NDUFS3;NDUFS2;UQCRC2;ATP5F1;SDHD;NDUFA1;NDUFA3;UQCR11;NDUFA2;NDUFV3;COX7A2;COX6B1;UQCRQ;COX5B;ATP5J2;UQCR10;ATP5C1;COX7A1;NDUFA5;COX7C;ATP5L;NDUFA7;SDHC;COX7B;ATP5E;NDUFS6;UQCRFS1;COX6C;NDUFA11;NDUFC1;NDUFB2;NDUFB7;COX6A2;NDUFV2;ATP5G1;UQCRH;UQCRB;NDUFB9;NDUFA4;COX7A2L;COX4I1;NDUFB4;NDUFB10;NDUFA6;ATP5G2;NDUFS5;PPA2;NDUF…
64	Parkinson's disease	1e-10	1.6e-08	NA	0.700584	2.14273	89	CYC1;COX8A;COX6A1;ATP5A1;NDUFV1;UQCRC1;NDUFS1;NDUFA10;SDHB;ATP5B;NDUFA9;SDHA;NDUFS3;NDUFS2;VDAC1;UQCRC2;SLC25A5;ATP5F1;SDHD;NDUFA1;NDUFA3;SLC25A4;UQCR11;NDUFA2;NDUFV3;COX7A2;COX6B1;UQCRQ;COX5B;UQCR10;ATP5C1;COX7A1;NDUFA5;COX7C;NDUFA7;SDHC;COX7B;ATP5E;NDUFS6;UQCRFS1;VDAC2;COX6C;NDUFC1;NDUFB2;NDUFB7;COX6A2;NDUFV2;ATP5G1;UQCRH;UQCRB;NDUFB9;NDUFA4;COX7A2L;COX4I1;NDUFB4;NDUFB10;NDUFA6;ATP5G2;NDUFS5;ND…
70	Respiratory electron transport, ATP biosynthesis by chemiosmotic coupling, and heat production by uncoupling proteins	1e-10	1.6e-08	NA	0.731658	2.21556	78	CYC1;COX8A;COX6A1;ATP5A1;NDUFV1;UQCRC1;ETFDH;NDUFS1;NDUFA10;SDHB;ATP5B;NDUFA9;SDHA;NDUFS3;NDUFS2;UQCRC2;ATP5F1;SDHD;NDUFA1;NDUFA3;UQCR11;NDUFA2;NDUFV3;COX6B1;UQCRQ;COX5B;NDUFA13;ATP5J2;UQCR10;ATP5C1;NDUFA5;COX7C;ATP5L;NDUFA7;SDHC;COX7B;ATP5E;NDUFS6;ETFA;UQCRFS1;COX6C;NDUFA11;NDUFC1;NDUFB2;NDUFB7;NDUFV2;ATP5G1;UQCRH;UQCRB;NDUFB9;NDUFA4;COX7A2L;COX4I1;NDUFB4;NDUFB10;NDUFA6;NDUFB11;NDUFS5;NDUFB8;ATP…
77	Striated muscle contraction	1e-10	1.6e-08	NA	0.789975	2.20091	30	VIM;ACTG1;TPM4;TTN;TNNI1;MYL4;MYL9;TNNT1;TPM1;ACTA2;TNNT2;ACTN2;MYBPC3;ACTC1;TPM3;TMOD1;MYL2;MYOM1;TCAP;ACTA1;TNNI3;DMD;MYL1;MYL3;ACTN4;DES;TNNC1
84	Tricarboxylic acid (TCA) cycle and respiratory electron transport	1e-10	1.6e-08	NA	0.730763	2.25975	108	CYC1;ACO2;COX8A;IDH3G;COX6A1;ATP5A1;NDUFV1;CS;UQCRC1;ETFDH;PDHB;NDUFS1;NDUFA10;SUCLG1;SUCLA2;LDHA;SDHB;OGDH;ATP5B;NDUFA9;SDHA;NDUFS3;NDUFS2;IDH3B;LDHB;UQCRC2;MDH2;BSG;IDH3A;ATP5F1;SDHD;PDHA1;DLAT;NDUFA1;NDUFA3;IDH2;UQCR11;NDUFA2;NDUFV3;COX6B1;UQCRQ;COX5B;NDUFA13;ATP5J2;UQCR10;ATP5C1;NDUFA5;COX7C;ATP5L;NDUFA7;SDHC;PDK1;SLC16A1;DLD;COX7B;ATP5E;NDUFS6;ETFA;UQCRFS1;COX6C;NDUFA11;NDUFC1;NDUFB2;NDUFB7;…
69	Pyruvate metabolism and citric acid (TCA) cycle	1.77e-10	2.54e-08	0.826657	0.740766	2.09106	34	ACO2;IDH3G;CS;PDHB;SUCLG1;SUCLA2;LDHA;SDHB;OGDH;SDHA;IDH3B;LDHB;MDH2;BSG;IDH3A;SDHD;PDHA1;DLAT;IDH2;SDHC;PDK1;SLC16A1;DLD;SUCLG2
56	Muscle contraction	2.66e-09	3.48e-07	0.774939	0.729522	2.07105	36	VIM;CALM1;TPM4;TTN;TNNI1;MYL4;MYL9;MYL12B;TNNT1;TPM1;ACTA2;TNNT2;ACTN2;CALD1;MYBPC3;MYL6;TPM3;TMOD1;SORBS3;MYL2;ITGA1;TCAP;TNNI3;DMD;MYL1;MYL3;DES;TNNC1;VCL
79	T cell receptor regulation of apoptosis	3.02e-09	3.61e-07	0.774939	0.451199	1.45269	295	FABP4;VIM;IER2;PTMA;LTBP4;JUNB;CCND1;IFITM3;MIF;HSPA1A;PLK2;CS;ENO1;NFKBIA;PGK1;PGAM1;S100A10;GAPDH;CEP97;GNAI2;DDAH2;ETS2;PRUNE2;FLNA;NME1;EGR1;IRF1;LGALS1;PALM;DYNLL1;TOP2A;H19;HSPD1;VDAC1;CCNB1;SOD2;FOS;EPAS1;CDC20;CENPF;MALT1;HSP90AA1;SLC25A5;IGFBP5;JUN;HNRNPA1;CCNB2;DUSP1;CCNA2;BIRC5;LSP1;MAPK3;ATP5C1;HSPA9;CDKN2D;TFCP2;SLC16A1;MMP2;SEC61B;PERP;COX6C;HSPA5;NDUFB7;BPTF;SEC61A1;OAZ1;GYS1;PRDX1…
22	Dilated cardiomyopathy	4.14e-08	4.57e-06	0.719513	0.618582	1.82484	55	ACTB;ACTG1;TPM4;MYH7;TTN;SLC8A1;ITGA6;TPM1;TNNT2;MYBPC3;ATP2A2;ACTC1;TPM3;MYL2;PRKAB2;PLN;ITGA1;RYR2;ADCY6;ADCY5;TNNI3;PRKACA;DMD;DAG1;MYL3;CACNA1C;DES;ITGB1;PRKAG2;TNNC1;PRKAA2;SGCG
39	Glycolysis and gluconeogenesis	6.73e-08	6.84e-06	0.704976	0.676703	1.92725	37	GOT2;ALDOA;ENO3;ENO1;PGK1;PDHB;PGAM1;GAPDH;LDHA;PFKP;TPI1;PFKM;PKM;HK1;PGM2;GOT1;LDHB;ALDH1B1;MDH2;MDH1;PDHA1;DLAT;DLD
61	Oncostatin M	7.15e-08	6.84e-06	0.704976	0.541332	1.66173	96	VIM;MGLL;JUNB;FLT1;CCND1;FN1;COL1A2;CKM;KLF10;BEX1;PGK1;TPM1;COL1A1;LDHA;ETS2;IRF1;FBN2;TGM2;CCNB1;SOD2;PLAU;EPAS1;ATP2B4;JUN;CCNA2;ANXA3;RRAD;ICAM1;MCM7;MMP2;CTGF;HSPA5;KIF5B;CKS1B;CXCL12;PGGT1B;H1F0;LPL;NPPB;RUNX2;TNNC1;NEDD4L;NAMPT;GAB1;LIFR;GART;USP9X;PCOLCE;HIF1A;PDGFA;CYR61;FOSL2;CTSB;DNAJC3;EFNA1;ATF3;DSG2;AKR1B10
83	Tricarboxylic acid (TCA) cycle	1.52e-07	1.37e-05	0.690132	0.701144	1.97402	33	ACO2;IDH3G;CS;PDHB;SUCLG1;SUCLA2;SDHB;OGDH;SDHA;IDH3B;MDH2;IDH3A;SDHD;MDH1;PDHA1;DLAT;IDH2;SDHC;PDK1;DLD;SUCLG2
57	Myometrial relaxation and contraction pathways	3.32e-07	2.8e-05	0.674963	0.557101	1.68441	77	ACTB;RGS5;ACTG1;CALM1;SLC8A1;MYL4;GNG11;IGFBP4;ACTA2;ETS2;CALD1;ATP2A2;ACTC1;FOS;ITPR2;IGFBP5;JUN;MYL2;GNG5;RGS3;GJA1;RAMP2;RYR2;ACTA1;GRK5;ADCY6;ADCY5;PRKACA;YWHAH;CAMK2D;NFKB1;PKIG;GNB2;RAMP1;GNB1;CAMK2G;ACKR3;GSTO1;PDE4B;YWHAE;PRKAR1A;PKIA;GNAS;YWHAB;ITPR1;PLCG1;ATF3;ATF4;CALM2;CREB1
8	BDNF signaling pathway	5.89e-07	4.7e-05	0.659444	0.48082	1.50468	142	IER2;JUNB;GNG11;PPP1R16B;RORB;DPYSL3;HSPA1A;KLF10;MYH9;PLK2;ZFP36;S100A10;IGFBP4;BTG2;MARCKS;HSPA1B;FLNC;FBN1;S100A11;EGR1;VCAN;PXDN;ITPKB;SERPINH1;IGF2;TMOD1;CDH2;FOS;CENPF;IGFBP5;JUN;ZYX;MGP;DUSP1;PTPRK;BIRC5;ANK3;KLF6;ARPC1B;FHL2;HSPA5;TWF2;TGFBR2;CXCL12;CSPG4;HSPA8;CLIC1;FOXO3;HSPB1;CLU;NFIB;RAMP1;VCL;FOSB;RBMS1;PROX1;BTG1;NUMA1;PDE4B;ADD3;NQO1;CALR;DDX17;ID2;DNAJA1;LIMS1;ZEB1;ALDH6A1;PDLIM3;…
52	Metabolism	6.84e-07	5.17e-05	0.659444	0.385613	1.2641	687	FABP4;CAV1;MGLL;CALM1;CYC1;GOT2;ACO2;ACAA2;GNG11;CKM;COX8A;ACADVL;IDH3G;COX6A1;ALAS1;ALDOA;ENO3;ATP5A1;NDUFV1;CS;ENO1;UQCRC1;ETFDH;DCN;APOE;PGK1;PDHB;PGAM1;GAPDH;MARCKS;NDUFS1;NDUFA10;SUCLG1;GNAI2;SUCLA2;LDHA;HADH;PFKP;SDHB;TPI1;OGDH;DDC;NME1;ATP5B;NDUFA9;PFKM;SDHA;PKM;NDUFS3;NDUFS2;ITPKB;BGN;HK1;IDH3B;GMPR;ECI1;HSPG2;PGM2;ANGPTL4;APRT;GOT1;LDHB;FUT8;ALDH1B1;ECHS1;CPT2;PAFAH1B3;UQCRC2;GALK1;MDH2;…
7	Axon guidance	8.04e-07	5.77e-05	0.659444	0.480168	1.50266	143	COL4A1;COL4A2;COL3A1;COL1A2;MYL9;MYL12B;DPYSL3;MYH9;COL1A1;DPYSL2;GNAI2;EFNA5;NCAM1;MYL6;PAK2;NTN1;CDK1;EFNB3;COL5A1;COL6A2;COL4A3;COL6A1;HSP90AA1;CFL1;FYN;ANK3;MAPK3;CAP2;RHOG;NFAT5;SCN5A;RGS3;EZR;EPHB4;PLXND1;CLASP1;ITGA1;CFL2;MSN;RDX;CXCL12;MYH10;PFN1;ENAH;PTK2;PTPN11;CSNK2A2;HSP90AB1;CACNA1C;RHOC;SPTBN1;ITGB1;LAMB1;SPTAN1;PLXNB2;SPTB;ROCK2;CLTC;ROCK1;LAMC1;RRAS;PRNP;CD72;TRIO;YWHAB;CACNA1G;CL…
40	Hemostasis pathway	8.56e-07	5.85e-05	0.659444	0.465533	1.46791	174	SPARC;CAV1;MGLL;CALM1;TMSB4X;ESAM;TTN;SLC8A1;FN1;PECAM1;COL1A2;MFN2;GNG11;EHD2;ALDOA;DOCK10;PPIA;ITGA6;COL1A1;GNAI2;ACTN2;FLNA;ATP2A2;IRF1;CBX5;PLAU;PDE6A;KLKB1;BSG;CENPE;ITPR2;GAS6;RACGAP1;DOCK6;ATP2B4;CD36;CFL1;FYN;MAPK3;GNG5;KIF11;APP;RHOG;SLC16A1;ATP1B1;KIF20A;HSPA5;TUBA4A;KIF5B;JMJD1C;PDPK1;PFN1;PTK2;PRKACA;PTPN11;ACTN4;DGKG;GNB2;PPP2R5C;CLU;ITGB1;GNB1;VCL;CAPZB;KIF3A;RAP1B;PRKAR1A;GNAS;SOD1…
32	Focal adhesion	9.59e-07	6.26e-05	0.643552	0.506617	1.56792	113	ACTB;COL4A1;CAV1;KDR;ACTG1;COL4A2;FLT1;CCND1;COL3A1;FN1;COL1A2;MYL9;MYL12B;ITGA6;COL1A1;MYL7;FLNC;ACTN2;FLNA;MYL6;FLNB;PAK2;COL5A1;COL6A2;COL6A1;JUN;ZYX;FYN;IGF1R;MYL2;MAPK3;LAMA4;TLN2;ITGA1;MYL12A;PDPK1;PTK2;CCND3;ACTN4;PPP1CC;PPP1CA;ITGB1;LAMB1;VCL;PPP1R12A;CCND2;RAP1B;ROCK2;ROCK1;ILK;LAMC1;MYLK3;PDGFA;PPP1CB;RAP1A;LAMA2
27	FOXM1 transcription factor network	3.18e-06	0.000198442	0.627257	0.719795	1.92679	22	CCND1;HSPA1B;CDK1;CCNB1;FOS;CENPF;CCNB2;CCNA2;BIRC5;LAMA4;MMP2;CENPA;CKS1B
25	Electron transport reaction in mitochondria	3.88e-06	0.000232091	0.610527	0.908956	2.01434	8	ATP5A1;UQCRC1;SDHB;SDHA;SDHD;NDUFA1;SLC25A4;SDHC
10	Beta-1 integrin cell surface interactions	4.92e-06	0.000282723	0.610527	0.638302	1.7914	32	COL4A1;COL3A1;FN1;COL1A2;COL18A1;ITGA6;NID1;COL1A1;FBN1;TGM2;PLAU;COL5A1;COL6A2;COL4A3;COL6A1;LAMA4;ITGA1;CSPG4;ITGB1;LAMB1
80	TGF-beta regulation of extracellular matrix	5.76e-06	0.00031812	0.610527	0.432985	1.38086	219	RGS5;CAV1;CD34;COL4A2;JUNB;CDH5;CCND1;TSPAN13;TM4SF1;POSTN;FN1;COL1A2;ADAMTS1;KLF10;MYH9;PLK2;ELN;APOE;BRD2;COL1A1;S100A10;JAG1;DPYSL2;FBN1;ACTA2;ETS2;NFIA;PFKP;RBP1;S100A11;VCAN;EIF4EBP1;PKM;CDKN1C;EFNB3;GOT1;MICAL2;STMN1;CDH2;CKB;CD36;MFAP5;PTPRK;FYN;RCAN1;IDH2;ANK3;LAMA4;PLN;ATP1B1;MYOZ2;LMO7;CTGF;NID2;ACTA1;STK38;GRK5;SVIL;AKAP2;PTPN11;GOLGA4;CAMK2D;LPL;CCNG1;CRYAB;PPP1CA;IVNS1ABP;NFIB;TIMP3;…
26	Extracellular matrix organization	1.3e-05	0.000686769	0.593325	0.651869	1.81614	30	COL4A1;COL4A2;COL3A1;COL1A2;COL18A1;COL1A1;MMP14;SERPINH1;KLKB1;COL5A1;COL6A2;COL4A3;COL6A1;PPIB;ADAMTS2;MMP2
78	Syndecan 1 pathway	1.34e-05	0.000686769	0.593325	0.744888	1.92471	17	COL4A1;COL3A1;COL1A2;CASK;COL1A1;BSG;COL5A1;COL6A2;COL4A3;COL6A1;PPIB;MAPK3;PRKACA
48	Interleukin-4 regulation of apoptosis	2.07e-05	0.00102645	0.57561	0.507173	1.5395	80	ID3;POSTN;FN1;PPP1R16B;JAG1;FBN1;VCAN;TNS1;ITPKB;TOP2A;CPT2;TMOD1;FOS;GAS6;CEBPB;JUN;HSPB8;MCM7;DAAM1;EEF1A2;RDX;PCDH7;HSPA8;LITAF;DMD;LPL;FAT1;TIMP3;MCM2;TNIK;CTSL;NDRG4;RBMS1;RAB11B;FGL2;LIFR
38	Glycolysis	2.34e-05	0.00109087	0.57561	0.752356	1.92851	16	ALDOA;ENO3;ENO1;PGK1;PGAM1;GAPDH;PFKP;TPI1;PFKM;HK1
74	Signal transduction	2.35e-05	0.00109087	0.57561	0.419991	1.34622	247	COL4A1;KDR;MGLL;CALM1;COL4A2;JUNB;FLT1;CCND1;APLNR;ICAM2;NPFFR1;COL3A1;FN1;COL1A2;GNG11;ITGA6;MC5R;GRB10;NFKBIA;COL1A1;JAG1;FSTL1;MC1R;GNAI2;HDAC7;FBN1;ATP2A2;EIF4EBP1;ARAP3;NOTCH4;GNAZ;CDK1;AGO2;MAGED1;BSG;COL5A1;ITPR2;COL6A2;COL4A3;COL6A1;HSP90AA1;BMPR1A;JUN;FYN;NEDD4;ICAM1;MAPK3;GNG5;APP;NCOR1;ITGA1;ARHGAP18;CXCL12;GRK5;ADCY6;ADCY5;CCNT1;ARHGAP31;ATP6V1B2;FOXO3;NFKB1;DGKG;AKAP13;GNB2;ARHGEF2;A…
85	Wnt interactions in lipid metabolism and immune response	2.57e-05	0.00115317	0.57561	0.782034	1.93116	13	TCF4;CCND1;KLF10;ELN;APOE;RBP1;FOS;DUSP1;GJA1
21	Developmental biology	2.86e-05	0.00122094	0.57561	0.434568	1.37883	194	FABP4;COL4A1;COL4A2;TCF4;COL3A1;COL1A2;MYL9;MYL12B;DPYSL3;MYH9;COL1A1;DPYSL2;KLF4;NCAM1;MYL6;PAK2;NTN1;CDK1;ANGPTL4;CDH2;COL5A1;COL6A2;COL4A3;COL6A1;CD36;HSP90AA1;CEBPB;CFL1;FYN;ANK3;MAPK3;CAP2;NCOR1;RHOG;SCN5A;EZR;PLXND1;CLASP1;ITGA1;MSN;RDX;CTNNA1;MYH10;PPARGC1A;PFN1;ENAH;PTK2;CCND3;PTPN11;FOXO3;CSNK2A2;HSP90AB1;NFKB1;LPL;CACNA1C;RHOC;SPTBN1;ITGB1;LAMB1;SPTAN1;MED1;MED14;SPTB;ROCK2;CLTC;ROCK1;S…
36	Gluconeogenesis	2.89e-05	0.00122094	0.57561	0.709491	1.87562	20	GOT2;ALDOA;ENO3;ENO1;PGK1;PGAM1;GAPDH;TPI1;SLC25A11;GOT1;MDH2;MDH1;PRKACA;PGAM2;PCK2;SLC25A13;SLC25A10
23	ECM-receptor interaction	4.56e-05	0.00187218	0.557332	0.634355	1.76734	30	COL4A1;COL4A2;COL3A1;FN1;COL1A2;ITGA6;COL1A1;HSPG2;COL5A1;COL6A2;COL6A1;CD36;LAMA4;SDC3;ITGA1;DAG1;ITGB1;LAMB1
30	Fatty acid beta oxidation	4.9e-05	0.00195583	0.557332	0.653728	1.77981	25	ACADVL;HADH;TPI1;ECI1;ECHS1;CPT2;ACADL;HADHB;ACADM;ACAT1;DLD;DECR1;ACSL1;LPL;CPT1B
18	Chemiosmotic coupling formation of ATP	5.98e-05	0.00232096	0.557332	0.792688	1.92291	12	ATP5A1;ATP5B;ATP5F1;ATP5J2;ATP5C1;ATP5L;ATP5E;ATP5G1;ATP5O;ATP5H;ATP5J;ATP5D
19	Collagen biosynthesis and modifying enzymes	6.44e-05	0.00243252	0.538434	0.674675	1.80601	22	COL4A1;COL4A2;COL3A1;COL1A2;COL18A1;COL1A1;SERPINH1;COL5A1;COL6A2;COL4A3;COL6A1;PPIB;ADAMTS2
37	Glucose metabolism	6.78e-05	0.00247449	0.538434	0.583475	1.66857	39	CALM1;GOT2;ALDOA;ENO3;ENO1;PGK1;PGAM1;GAPDH;PFKP;PYGM;TPI1;PFKM;PGM2;SLC25A11;GOT1;MDH2;AGL;MDH1;GYS1;PRKACA;UGP2;PHKG1;PGAM2;PCK2;SLC25A13;SLC25A10
66	Platelet activation, signaling and aggregation	6.89e-05	0.00247449	0.538434	0.494811	1.5079	86	SPARC;MGLL;CALM1;TMSB4X;TTN;FN1;PECAM1;COL1A2;GNG11;ALDOA;PPIA;COL1A1;GNAI2;ACTN2;FLNA;ITPR2;GAS6;CD36;CFL1;FYN;MAPK3;GNG5;APP;RHOG;HSPA5;TUBA4A;PDPK1;PFN1;PTK2;ACTN4;DGKG;GNB2;CLU;GNB1;VCL;RAP1B;SOD1;PSAP;PDGFA;RAP1A;PTPN1;SYK;DGKD;DGKH;ITPR1;HABP4;RAC1;DGKE;GNA12;TLN1;CDC42;GNA11
50	Leukocyte transendothelial migration	7.92e-05	0.00277326	0.538434	0.553908	1.621	50	ACTB;ACTG1;ESAM;CDH5;PECAM1;MYL9;MYL12B;MYL7;GNAI2;ACTN2;SIPA1;MYL2;ICAM1;MMP2;EZR;MYL12A;MSN;CTNNA1;CXCL12;PTK2;PTPN11;ACTN4;ITGB1;VCL;CTNNA3;RAP1B;ROCK2;ROCK1;RAP1A;CTNND1;PLCG1;ARHGAP35;RAC1
75	Smooth muscle contraction	9.03e-05	0.00308792	0.538434	0.707627	1.82843	17	CALM1;TPM4;MYL9;MYL12B;TPM1;ACTA2;CALD1;MYL6;TPM3;SORBS3;ITGA1
59	NCAM1 interactions	0.000109874	0.00366927	0.538434	0.703046	1.8166	17	COL4A1;COL4A2;COL3A1;COL1A2;COL1A1;NCAM1;COL5A1;COL6A2;COL4A3;COL6A1
1	Actin cytoskeleton regulation	0.000131666	0.0042971	0.518848	0.463156	1.43155	106	ACTB;ACTG1;TMSB4X;FN1;MYL9;MYL12B;MYH9;ITGA6;MYL7;ACTN2;PAK2;CFL1;IQGAP3;MYL2;MAPK3;SSH1;ARPC1B;EZR;PIK3C2B;ITGA1;MYL12A;CFL2;MSN;RDX;MYH10;PFN1;ENAH;PTK2;MYL1;MYL3;ACTN4;PPP1CC;GSN;PPP1CA;ITGB1;WASF2;VCL;IQGAP1;PPP1R12A;ARPC4;ARPC5;ARPC1A;ROCK2;ROCK1;RRAS;MYLK3;PDGFA;PPP1CB
14	Calcium regulation in the cardiac cell	0.000140825	0.00449389	0.518848	0.517421	1.54184	65	RGS5;CALM1;SLC8A1;GNG11;GNAI2;CASQ2;ATP2A2;GNAZ;ITPR2;PLN;GNG5;RGS3;ATP1B1;GJA1;RYR2;GRK5;ADCY6;ADCY5;PRKACA;YWHAH;CAMK2D;PKIG;GNB2;CACNA1C;GNB1;CAMK2G;CASQ1;YWHAE;PRKAR1A;PKIA;GNAS;CALR;YWHAB;FKBP1A;ITPR1;CHRM2
82	TSP1-induced apoptosis in microvascular endothelial cell	0.000216828	0.00676882	0.518848	0.912384	1.81092	5	FOS;CD36;JUN;FYN
6	Aurora B signaling	0.000225548	0.0068912	0.518848	0.628561	1.72134	26	VIM;CBX5;STMN1;RACGAP1;SMC4;SMC2;CDCA8;BIRC5;INCENP;KIF20A;CENPA;NCAPD2;NCL;PPP1CC;DES;NPM1;EVI5
5	Arrhythmogenic right ventricular cardiomyopathy (ARVC)	0.000264632	0.00789022	0.498493	0.566301	1.61582	38	ACTB;ACTG1;SLC8A1;ITGA6;ACTN2;ATP2A2;CDH2;GJA1;DSP;ITGA1;RYR2;CTNNA1;DMD;DAG1;ACTN4;CACNA1C;DES;ITGB1;CTNNA3;SGCG;CACNA2D1;LAMA2;PKP2;TCF7L2;DSG2
43	Integrin cell surface interactions	0.000269235	0.00789022	0.498493	0.565516	1.61358	38	COL4A1;COL4A2;ICAM2;FN1;PECAM1;COL1A2;ITGA6;COL1A1;FBN1;BSG;COL4A3;ICAM1;ITGA1;PDPK1;PTK2;ITGB1;LAMB1;RAP1B;LAMC1;RAP1A;LAMA2;PTPN1;LAMA5;SYK
53	Mitochondrial beta-oxidation of saturated fatty acids	0.000280525	0.00805668	0.498493	0.8352	1.85089	8	ACADVL;HADH;ECHS1;ACADL;HADHB;ACADM
28	FRA pathway	0.000367218	0.0103397	0.498493	0.67965	1.77232	18	JUNB;CCND1;COL1A2;DCN;PLAU;JUN;MGP;CCNA2;MMP2;GJA1
2	Adherens junction cell adhesion	0.000809374	0.0223512	0.477271	0.547212	1.56136	38	ACTB;ACTG1;PTPRB;ACTN2;FYN;IGF1R;MAPK3;LMO7;TGFBR2;CTNNA1;CSNK2A2;ACTN4;WASF2;VCL;IQGAP1;CTNNA3;CTNND1;PTPN1;SORBS1;CREBBP;TCF7L2;RAC1;PTPRF;CDC42;PTPRM;INSR;TJP1;MAP3K7
33	G alpha (s) signaling events	0.000846374	0.0229319	0.477271	0.60726	1.64476	24	GNG11;MC5R;MC1R;GNAI2;GNAZ;GNG5;RAMP2;ADCY6;ADCY5;GNB2;RAMP1;GNB1;PDE4B;GNAS;PDE2A
31	Fatty acid metabolism	0.000938873	0.0245131	0.477271	0.594869	1.61956	25	ACAA2;ACADVL;HADH;ECI1;ALDH1B1;ECHS1;CPT2;ACADL;HADHB;ACADM;ACAT1;ACSL1;ECI2;CPT1B;ADH5
76	Stathmin and breast cancer resistance to antimicrotubule agents	0.000928529	0.0245131	0.477271	0.675315	1.73103	16	CDK1;STMN1;CCNB1;TUBA8;HSPA5;TUBA4A;TUBA1A;TUBA1C;CAMK2D;CAMK2G;PRKAR1A
46	Integrins in angiogenesis	0.000957464	0.0245521	0.477271	0.541654	1.54897	39	COL4A1;KDR;COL3A1;FN1;COL1A2;COL1A1;COL5A1;COL6A2;COL4A3;COL6A1;HSP90AA1;MFGE8;IGF1R;MAPK3;TGFBR2;PTK2;PTPN11
17	Cell surface interactions at the vascular wall	0.00101324	0.0246611	0.45506	0.566976	1.59628	33	CAV1;ESAM;FN1;PECAM1;COL1A2;PPIA;ITGA6;COL1A1;BSG;GAS6;FYN;SLC16A1;ATP1B1;PTPN11;ITGB1
49	Interleukin-7 interactions in immune response	0.000993734	0.0246611	0.45506	0.822189	1.76794	7	FASTK;JUN;UBC;CDKN2D;CXCL12;LITAF
71	Response to elevated platelet cytosolic calcium	0.00101324	0.0246611	0.45506	0.565731	1.60606	36	SPARC;CALM1;TMSB4X;TTN;FN1;PECAM1;ALDOA;PPIA;ACTN2;FLNA;GAS6;CD36;CFL1;APP;HSPA5;TUBA4A;PFN1;ACTN4;CLU;VCL;SOD1;PSAP;PDGFA
72	Semaphorin interactions	0.00110619	0.0264748	0.45506	0.540891	1.54332	38	MYL9;MYL12B;DPYSL3;MYH9;DPYSL2;MYL6;PAK2;HSP90AA1;CFL1;FYN;RHOG;PLXND1;ITGA1;MYH10;HSP90AB1;RHOC;ITGB1;ROCK2;ROCK1;RRAS;CD72;ARHGAP35;RAC1;TLN1;PLXNA2;CDC42;SEMA6D
58	NCAM signaling for neurite out-growth	0.00118056	0.0277914	0.45506	0.562671	1.59383	35	COL4A1;COL4A2;COL3A1;COL1A2;COL1A1;NCAM1;CDK1;COL5A1;COL6A2;COL4A3;COL6A1;FYN;MAPK3;PTK2;CACNA1C;SPTBN1;SPTAN1;SPTB;PRNP;YWHAB;CACNA1G
47	Interleukin-1 regulation of extracellular matrix	0.00127351	0.0294517	0.45506	0.583703	1.61859	29	RGS5;FABP5;COL1A2;PLK2;NFKBIA;DCN;ZFP36;ID1;SOD2;FOS;JUN;RRAD;ICAM1;NFKB1;MED1;KDM6B;NAMPT;SMAD1;MATN2;CAT;TNFAIP2
68	Pyruvate metabolism	0.0012921	0.0294517	0.45506	0.547397	1.54521	34	PDHB;LDHA;PKM;LDHB;ALDH1B1;MDH2;BSG;MDH1;PDHA1;DLAT;ACAT1;PDK1;SLC16A1;DLD
11	Beta-3 integrin cell surface interactions	0.0015489	0.0347534	0.45506	0.623148	1.64736	20	COL4A1;KDR;FN1;PECAM1;COL1A2;COL1A1;FBN1;PLAU;COL4A3;LAMA4;TGFBR2;LAMB1;HMGB1;LAMC1;CYR61
81	TSH regulation of gene expression	0.00164533	0.0363492	0.45506	0.525836	1.51444	43	CAV1;CKM;ADAMTS1;EMP1;PLK2;ID1;ATP2A2;EGR1;FOS;CKB;JUN;ACADM;ICAM1;PHLDB2;PPIC;TIMP3;HMGB1;TANC2;PPP1R15A;MEF2C;PDE2A;NR4A1;PTPRF;CALM2;E2F1;MAP3K3
29	FSH regulation of apoptosis	0.00175688	0.0382254	0.45506	0.417825	1.3057	138	ACTB;RGS5;IFITM3;COL18A1;KLF10;EMP1;CITED1;APOE;PGK1;TPM1;IGFBP4;FLNC;ACTA2;ATP2A2;AKAP12;CDKN1C;IGF2;CD36;IGFBP5;DUSP1;RANGAP1;CAP2;COX7A1;ATPIF1;KNSTRN;EZR;VLDLR;TGFBR2;ACTA1;GRK5;TUBA1A;PPP2R5C;PTGDS;CLU;TIMP3;DUSP3;GNB1;VCL;CAMK2G;SLC12A6;CSNK1A1;CPE;ARPC4;PRKAR1A;ARPC1A;MAP4K4;IL15;ILK;GNAS;RASAL2;PPP1CB;CTNND1;ZEB1;PTPN1;GATA6;SLC16A7;ITPR1;BECN1;ARHGAP35;PTPRF
54	Mitochondrial fatty acid beta-oxidation	0.00182941	0.0392095	0.45506	0.634534	1.66435	19	ACADVL;HADH;ECI1;ECHS1;CPT2;ACADL;HADHB;ACADM;DECR1;ACSL1;SCP2
4	Amoebiasis	0.00196175	0.0402439	0.431708	0.554114	1.56959	35	COL4A1;COL4A2;COL3A1;FN1;COL1A2;COL1A1;ACTN2;COL5A1;LAMA4;PTK2;PRKACA;HSPB1;ACTN4;NFKB1;LAMB1;VCL;LAMC1;GNAS;LAMA2;LAMA5
45	Integrin-linked kinase signaling	0.00192438	0.0402439	0.45506	0.554737	1.56182	33	CCND1;MYL9;PPP1R14B;TNS1;LIMS2;HSP90AA1;JUN;ZYX;CKAP5;RHOG;XPO1;PPP1R14C;IQGAP1;PPP1R12A;NACA;ILK;LIMS1;ZEB1;RAC1;CREB1;CDC42;ARHGEF7;AKT1;GIT2;CTNNB1;PXN
65	Pathogenic Escherichia coli infection	0.00196175	0.0402439	0.431708	0.554672	1.56164	33	ACTB;ACTG1;TUBA1B;TUBB2B;FYN;TUBA8;ARPC1B;EZR;TUBA4A;TUBA1A;TUBA1C;NCL;ARHGEF2;ITGB1;ARPC4;ARPC5;ARPC1A;ROCK2;ROCK1;CTTN
51	Lipid digestion, mobilization, and transport	0.00201973	0.0408498	0.431708	0.643926	1.67916	18	FABP4;CAV1;MGLL;APOE;HSPG2;SAR1B;PRKACA;LPL;SCARB1;PPP1CC;PPP1CA
34	GPCR ligand binding	0.00207385	0.0410996	0.431708	0.567873	1.56046	27	APLNR;NPFFR1;GNG11;MC5R;MC1R;GNG5;APP;RAMP2;CXCL12;GNB2;RAMP1;GNB1;ACKR3;GNAS;S1PR2;FZD4;CHRM2;ADORA1
67	Platelet amyloid precursor protein pathway	0.00208932	0.0410996	0.431708	0.830351	1.71836	6	COL4A1;COL4A2;PLAU;COL4A3;APP
20	Creatine metabolism	0.00213411	0.0414132	0.431708	0.893197	1.67542	4	CKM;CKB;CKMT2
12	Beta-oxidation of lauroyl-CoA to decanoyl-CoA	0.00242321	0.0431899	0.431708	0.852155	1.69137	5	HADH;ECHS1;ACADL;HADHB
16	Cell adhesion molecules (CAMs)	0.00226067	0.0431899	0.431708	0.58596	1.58707	24	CD34;ESAM;CDH5;ICAM2;PECAM1;ITGA6;NCAM1;VCAN;CDH2;ICAM1;SDC3;ITGB1;MPZL1
35	Glucagon signaling in metabolic regulation	0.00232749	0.0431899	0.431708	0.677533	1.67311	13	GNG11;GNG5;ADCY6;ADCY5;PRKACA;GNB2;GNB1;PRKAR1A;GNAS
42	Inhibition of insulin secretion by adrenaline/noradrenaline	0.00246628	0.0431899	0.431708	0.728272	1.72384	11	GNG11;GNAI2;GNG5;ADCY6;ADCY5;GNB2;CACNA1C;GNB1
44	Integrin signaling pathway	0.00233541	0.0431899	0.431708	0.44379	1.36231	96	ACTB;CAV1;ACTG1;TSPAN13;MYL12B;ACTA2;ACTN2;ACTC1;TNS1;MAP3K11;JUN;ZYX;FYN;MAPK3;RHOG;ARPC1B;TLN2;MYL12A;ACTA1;PTK2;RHOC;ITGB1;VCL;ARPC4;RAP1B;ARPC5;PPP1R12B;ARPC1A;ROCK2;TSPAN3;ARHGAP26;ROCK1;ILK;RRAS;TSPAN4;RAP1A;MAP2K4;TSPAN7;PLCG1;ARHGAP35;RAC1;RAPGEF1;PTEN;MAP3K3;TLN1;CDC42;CAPN2;ARHGEF7;RHOT1;RHOQ;DOCK1;AKT1;GIT2;PXN;RALB
60	Netrin mediated repulsion signals	0.0024661	0.0431899	0.431708	0.850326	1.68774	5	NTN1;FYN;PTK2;PTPN11
63	PPAR signaling pathway	0.0024475	0.0431899	0.431708	0.564401	1.57245	30	FABP4;FABP5;ANGPTL4;CPT2;ACADL;CD36;ACADM;UBC;DBI;PDPK1;ACSL1;FABP3;SCP2;LPL;CPT1B;ILK;PCK2;SORBS1;ACOX3;HMGCS2
73	Shuttle for transfer of acetyl groups from mitochondria to the cytosol	0.00236081	0.0431899	0.431708	0.82786	1.7132	6	CS;SLC25A11;MDH1;PDHA1
9	Basigin interactions	0.00264648	0.0457873	0.431708	0.730215	1.69796	10	CAV1;PPIA;ITGA6;BSG;SLC16A1;ATP1B1;ITGB1
13	Beta-oxidation of myristoyl-CoA to lauroyl-CoA	0.0028092	0.0480239	0.431708	0.844296	1.67577	5	ACADVL;ACADL;HADHB;ACADM
55	Mitochondrial protein import	0.00293326	0.0495548	0.431708	0.500093	1.46352	50	CYC1;ACO2;SAMM50;IDH3G;ATP5A1;CS;ATP5B;HSPD1;VDAC1;TIMM23;SLC25A4;PMPCB;HSPA9;MTX2;TOMM7;ATP5G1;TIMM17A;TIMM44;TIMM9;COX17;DNAJC19;TIMM13;TIMM8B;SLC25A13;COQ2;TIMM10;FXN;PAM16;TIMM10B;TOMM20;TOMM6;LDHD;TOMM22;BCS1L;TOMM5
